# Supplementary material for: Genome analysis of two novel Pseudomonas strains exhibiting differential hypersensitivity reactions on tobacco seedlings reveals differences in nonflagellar T3SS organization and predicted effector proteins
Source: Microbiologyopen. 2018 Feb 21;7(2):e00553. doi: 10.1002/mbo3.553 (PMC5911992; doi:10.1002/mbo3.553)
Supplement: Supplementary file 5 [file MBO3-7-na-s005.xlsx]

## Sheet: dataset1
Dataset 1. Comparison of the genomes of Pseudomonas strains S3E12 (A) and S1E40 (B) using RAST (Aziz et al. 2008). Red depicts CDSs unique to S3E12 while green indicates unique CDSs in S1E40.
Presence	Category	Subcategory	Subsystem	Role	Organism A	SS active A	Organism B	SS active B
A and B	Amino Acids and Derivatives	Alanine, serine, and glycine	Alanine biosynthesis	Alanine racemase (EC 5.1.1.1)	<a href=&#39;?page=Annotation&feature=fig|6666666.200770.peg.288&#39; target=_blank>fig|6666666.200770.peg.288</a>	yes	<a href=&#39;?page=Annotation&feature=fig|6666666.198408.peg.1830&#39; target=_blank>fig|6666666.198408.peg.1830</a>	yes
A and B	Amino Acids and Derivatives	Alanine, serine, and glycine	Alanine biosynthesis	Branched-chain amino acid aminotransferase (EC 2.6.1.42)	<a href=&#39;?page=Annotation&feature=fig|6666666.200770.peg.3514&#39; target=_blank>fig|6666666.200770.peg.3514</a>	yes	<a href=&#39;?page=Annotation&feature=fig|6666666.198408.peg.2544&#39; target=_blank>fig|6666666.198408.peg.2544</a>	yes
A and B	Amino Acids and Derivatives	Alanine, serine, and glycine	Alanine biosynthesis	Chaperone protein HscA	<a href=&#39;?page=Annotation&feature=fig|6666666.200770.peg.2270&#39; target=_blank>fig|6666666.200770.peg.2270</a>	yes	<a href=&#39;?page=Annotation&feature=fig|6666666.198408.peg.5170&#39; target=_blank>fig|6666666.198408.peg.5170</a>	yes
A and B	Amino Acids and Derivatives	Alanine, serine, and glycine	Alanine biosynthesis	Cysteine desulfurase (EC 2.8.1.7)	<a href=&#39;?page=Annotation&feature=fig|6666666.200770.peg.1618&#39; target=_blank>fig|6666666.200770.peg.1618</a>, <a href=&#39;?page=Annotation&feature=fig|6666666.200770.peg.2660&#39; target=_blank>fig|6666666.200770.peg.2660</a>, <a href=&#39;?page=Annotation&feature=fig|6666666.200770.peg.3035&#39; target=_blank>fig|6666666.200770.peg.3035</a>	yes	<a href=&#39;?page=Annotation&feature=fig|6666666.198408.peg.1201&#39; target=_blank>fig|6666666.198408.peg.1201</a>, <a href=&#39;?page=Annotation&feature=fig|6666666.198408.peg.2138&#39; target=_blank>fig|6666666.198408.peg.2138</a>	yes
A and B	Amino Acids and Derivatives	Alanine, serine, and glycine	Alanine biosynthesis	Cysteine desulfurase (EC 2.8.1.7), IscS subfamily	<a href=&#39;?page=Annotation&feature=fig|6666666.200770.peg.2274&#39; target=_blank>fig|6666666.200770.peg.2274</a>	yes	<a href=&#39;?page=Annotation&feature=fig|6666666.198408.peg.5166&#39; target=_blank>fig|6666666.198408.peg.5166</a>	yes
A and B	Amino Acids and Derivatives	Alanine, serine, and glycine	Alanine biosynthesis	Cysteine desulfurase CsdA-CsdE (EC 2.8.1.7), main protein CsdA	<a href=&#39;?page=Annotation&feature=fig|6666666.200770.peg.1528&#39; target=_blank>fig|6666666.200770.peg.1528</a>	yes	<a href=&#39;?page=Annotation&feature=fig|6666666.198408.peg.2233&#39; target=_blank>fig|6666666.198408.peg.2233</a>	yes
A and B	Amino Acids and Derivatives	Alanine, serine, and glycine	Alanine biosynthesis	Ferredoxin, 2Fe-2S	<a href=&#39;?page=Annotation&feature=fig|6666666.200770.peg.2269&#39; target=_blank>fig|6666666.200770.peg.2269</a>, <a href=&#39;?page=Annotation&feature=fig|6666666.200770.peg.2573&#39; target=_blank>fig|6666666.200770.peg.2573</a>	yes	<a href=&#39;?page=Annotation&feature=fig|6666666.198408.peg.5171&#39; target=_blank>fig|6666666.198408.peg.5171</a>	yes
A and B	Amino Acids and Derivatives	Alanine, serine, and glycine	Alanine biosynthesis	Iron binding protein IscA for iron-sulfur cluster assembly	<a href=&#39;?page=Annotation&feature=fig|6666666.200770.peg.2272&#39; target=_blank>fig|6666666.200770.peg.2272</a>	yes	<a href=&#39;?page=Annotation&feature=fig|6666666.198408.peg.5168&#39; target=_blank>fig|6666666.198408.peg.5168</a>	yes
A and B	Amino Acids and Derivatives	Alanine, serine, and glycine	Alanine biosynthesis	Iron-sulfur cluster assembly scaffold protein IscU	<a href=&#39;?page=Annotation&feature=fig|6666666.200770.peg.2273&#39; target=_blank>fig|6666666.200770.peg.2273</a>	yes	<a href=&#39;?page=Annotation&feature=fig|6666666.198408.peg.5167&#39; target=_blank>fig|6666666.198408.peg.5167</a>	yes
A and B	Amino Acids and Derivatives	Alanine, serine, and glycine	Alanine biosynthesis	Iron-sulfur cluster regulator IscR	<a href=&#39;?page=Annotation&feature=fig|6666666.200770.peg.2275&#39; target=_blank>fig|6666666.200770.peg.2275</a>	yes	<a href=&#39;?page=Annotation&feature=fig|6666666.198408.peg.5165&#39; target=_blank>fig|6666666.198408.peg.5165</a>	yes
A and B	Amino Acids and Derivatives	Alanine, serine, and glycine	Alanine biosynthesis	Valine--pyruvate aminotransferase (EC 2.6.1.66)	<a href=&#39;?page=Annotation&feature=fig|6666666.200770.peg.722&#39; target=_blank>fig|6666666.200770.peg.722</a>	yes	<a href=&#39;?page=Annotation&feature=fig|6666666.198408.peg.6186&#39; target=_blank>fig|6666666.198408.peg.6186</a>	yes
A and B	Amino Acids and Derivatives	Alanine, serine, and glycine	Glycine Biosynthesis	Low-specificity L-threonine aldolase (EC 4.1.2.5)	<a href=&#39;?page=Annotation&feature=fig|6666666.200770.peg.597&#39; target=_blank>fig|6666666.200770.peg.597</a>	yes	<a href=&#39;?page=Annotation&feature=fig|6666666.198408.peg.2944&#39; target=_blank>fig|6666666.198408.peg.2944</a>	yes
A and B	Amino Acids and Derivatives	Alanine, serine, and glycine	Glycine Biosynthesis	Serine hydroxymethyltransferase (EC 2.1.2.1)	<a href=&#39;?page=Annotation&feature=fig|6666666.200770.peg.599&#39; target=_blank>fig|6666666.200770.peg.599</a>, <a href=&#39;?page=Annotation&feature=fig|6666666.200770.peg.795&#39; target=_blank>fig|6666666.200770.peg.795</a>, <a href=&#39;?page=Annotation&feature=fig|6666666.200770.peg.796&#39; target=_blank>fig|6666666.200770.peg.796</a>, <a href=&#39;?page=Annotation&feature=fig|6666666.2…	yes	<a href=&#39;?page=Annotation&feature=fig|6666666.198408.peg.2942&#39; target=_blank>fig|6666666.198408.peg.2942</a>, <a href=&#39;?page=Annotation&feature=fig|6666666.198408.peg.6106&#39; target=_blank>fig|6666666.198408.peg.6106</a>, <a href=&#39;?page=Annotation&feature=fig|6666666.198408.peg.6107&#39; target=_blank>fig|6666666.198408.peg.6107</a>	yes
A and B	Amino Acids and Derivatives	Alanine, serine, and glycine	Glycine and Serine Utilization	Aminomethyltransferase (glycine cleavage system T protein) (EC 2.1.2.10)	<a href=&#39;?page=Annotation&feature=fig|6666666.200770.peg.376&#39; target=_blank>fig|6666666.200770.peg.376</a>, <a href=&#39;?page=Annotation&feature=fig|6666666.200770.peg.2108&#39; target=_blank>fig|6666666.200770.peg.2108</a>	yes	<a href=&#39;?page=Annotation&feature=fig|6666666.198408.peg.1740&#39; target=_blank>fig|6666666.198408.peg.1740</a>, <a href=&#39;?page=Annotation&feature=fig|6666666.198408.peg.5339&#39; target=_blank>fig|6666666.198408.peg.5339</a>	yes
A and B	Amino Acids and Derivatives	Alanine, serine, and glycine	Glycine and Serine Utilization	Cystathionine beta-synthase (EC 4.2.1.22)	<a href=&#39;?page=Annotation&feature=fig|6666666.200770.peg.2664&#39; target=_blank>fig|6666666.200770.peg.2664</a>, <a href=&#39;?page=Annotation&feature=fig|6666666.200770.peg.5529&#39; target=_blank>fig|6666666.200770.peg.5529</a>	yes	<a href=&#39;?page=Annotation&feature=fig|6666666.198408.peg.4876&#39; target=_blank>fig|6666666.198408.peg.4876</a>	yes
A and B	Amino Acids and Derivatives	Alanine, serine, and glycine	Glycine and Serine Utilization	Cystathionine gamma-lyase (EC 4.4.1.1)	<a href=&#39;?page=Annotation&feature=fig|6666666.200770.peg.5530&#39; target=_blank>fig|6666666.200770.peg.5530</a>	yes	<a href=&#39;?page=Annotation&feature=fig|6666666.198408.peg.4875&#39; target=_blank>fig|6666666.198408.peg.4875</a>	yes
A and B	Amino Acids and Derivatives	Alanine, serine, and glycine	Glycine and Serine Utilization	D-3-phosphoglycerate dehydrogenase (EC 1.1.1.95)	<a href=&#39;?page=Annotation&feature=fig|6666666.200770.peg.416&#39; target=_blank>fig|6666666.200770.peg.416</a>, <a href=&#39;?page=Annotation&feature=fig|6666666.200770.peg.1184&#39; target=_blank>fig|6666666.200770.peg.1184</a>, <a href=&#39;?page=Annotation&feature=fig|6666666.200770.peg.1771&#39; target=_blank>fig|6666666.200770.peg.1771</a>, <a href=&#39;?page=Annotation&feature=fig|66666…	yes	<a href=&#39;?page=Annotation&feature=fig|6666666.198408.peg.983&#39; target=_blank>fig|6666666.198408.peg.983</a>, <a href=&#39;?page=Annotation&feature=fig|6666666.198408.peg.1600&#39; target=_blank>fig|6666666.198408.peg.1600</a>, <a href=&#39;?page=Annotation&feature=fig|6666666.198408.peg.1695&#39; target=_blank>fig|6666666.198408.peg.1695</a>, <a href=&#39;?page=Annotation&feature=fig|66666…	yes
A and B	Amino Acids and Derivatives	Alanine, serine, and glycine	Glycine and Serine Utilization	D-serine/D-alanine/glycine transporter	<a href=&#39;?page=Annotation&feature=fig|6666666.200770.peg.919&#39; target=_blank>fig|6666666.200770.peg.919</a>, <a href=&#39;?page=Annotation&feature=fig|6666666.200770.peg.1368&#39; target=_blank>fig|6666666.200770.peg.1368</a>, <a href=&#39;?page=Annotation&feature=fig|6666666.200770.peg.5494&#39; target=_blank>fig|6666666.200770.peg.5494</a>	yes	<a href=&#39;?page=Annotation&feature=fig|6666666.198408.peg.4222&#39; target=_blank>fig|6666666.198408.peg.4222</a>, <a href=&#39;?page=Annotation&feature=fig|6666666.198408.peg.4900&#39; target=_blank>fig|6666666.198408.peg.4900</a>	yes
A and B	Amino Acids and Derivatives	Alanine, serine, and glycine	Glycine and Serine Utilization	Glycerate kinase (EC 2.7.1.31)	<a href=&#39;?page=Annotation&feature=fig|6666666.200770.peg.2128&#39; target=_blank>fig|6666666.200770.peg.2128</a>, <a href=&#39;?page=Annotation&feature=fig|6666666.200770.peg.5292&#39; target=_blank>fig|6666666.200770.peg.5292</a>	yes	<a href=&#39;?page=Annotation&feature=fig|6666666.198408.peg.3354&#39; target=_blank>fig|6666666.198408.peg.3354</a>, <a href=&#39;?page=Annotation&feature=fig|6666666.198408.peg.5313&#39; target=_blank>fig|6666666.198408.peg.5313</a>	yes
A and B	Amino Acids and Derivatives	Alanine, serine, and glycine	Glycine and Serine Utilization	Glycine cleavage system H protein	<a href=&#39;?page=Annotation&feature=fig|6666666.200770.peg.377&#39; target=_blank>fig|6666666.200770.peg.377</a>, <a href=&#39;?page=Annotation&feature=fig|6666666.200770.peg.2105&#39; target=_blank>fig|6666666.200770.peg.2105</a>	yes	<a href=&#39;?page=Annotation&feature=fig|6666666.198408.peg.1739&#39; target=_blank>fig|6666666.198408.peg.1739</a>, <a href=&#39;?page=Annotation&feature=fig|6666666.198408.peg.5342&#39; target=_blank>fig|6666666.198408.peg.5342</a>	yes
A and B	Amino Acids and Derivatives	Alanine, serine, and glycine	Glycine and Serine Utilization	Glycine dehydrogenase [decarboxylating] (glycine cleavage system P protein) (EC 1.4.4.2)	<a href=&#39;?page=Annotation&feature=fig|6666666.200770.peg.2106&#39; target=_blank>fig|6666666.200770.peg.2106</a>	yes	<a href=&#39;?page=Annotation&feature=fig|6666666.198408.peg.5341&#39; target=_blank>fig|6666666.198408.peg.5341</a>	yes
A and B	Amino Acids and Derivatives	Alanine, serine, and glycine	Glycine and Serine Utilization	L-serine dehydratase (EC 4.3.1.17)	<a href=&#39;?page=Annotation&feature=fig|6666666.200770.peg.569&#39; target=_blank>fig|6666666.200770.peg.569</a>, <a href=&#39;?page=Annotation&feature=fig|6666666.200770.peg.1297&#39; target=_blank>fig|6666666.200770.peg.1297</a>, <a href=&#39;?page=Annotation&feature=fig|6666666.200770.peg.2107&#39; target=_blank>fig|6666666.200770.peg.2107</a>	yes	<a href=&#39;?page=Annotation&feature=fig|6666666.198408.peg.2966&#39; target=_blank>fig|6666666.198408.peg.2966</a>, <a href=&#39;?page=Annotation&feature=fig|6666666.198408.peg.4294&#39; target=_blank>fig|6666666.198408.peg.4294</a>, <a href=&#39;?page=Annotation&feature=fig|6666666.198408.peg.5340&#39; target=_blank>fig|6666666.198408.peg.5340</a>	yes
A and B	Amino Acids and Derivatives	Alanine, serine, and glycine	Glycine and Serine Utilization	Phosphoserine aminotransferase (EC 2.6.1.52)	<a href=&#39;?page=Annotation&feature=fig|6666666.200770.peg.2327&#39; target=_blank>fig|6666666.200770.peg.2327</a>	yes	<a href=&#39;?page=Annotation&feature=fig|6666666.198408.peg.1488&#39; target=_blank>fig|6666666.198408.peg.1488</a>	yes
A and B	Amino Acids and Derivatives	Alanine, serine, and glycine	Glycine and Serine Utilization	Phosphoserine phosphatase (EC 3.1.3.3)	<a href=&#39;?page=Annotation&feature=fig|6666666.200770.peg.424&#39; target=_blank>fig|6666666.200770.peg.424</a>, <a href=&#39;?page=Annotation&feature=fig|6666666.200770.peg.447&#39; target=_blank>fig|6666666.200770.peg.447</a>, <a href=&#39;?page=Annotation&feature=fig|6666666.200770.peg.2002&#39; target=_blank>fig|6666666.200770.peg.2002</a>, <a href=&#39;?page=Annotation&feature=fig|6666666…	yes	<a href=&#39;?page=Annotation&feature=fig|6666666.198408.peg.570&#39; target=_blank>fig|6666666.198408.peg.570</a>, <a href=&#39;?page=Annotation&feature=fig|6666666.198408.peg.1233&#39; target=_blank>fig|6666666.198408.peg.1233</a>, <a href=&#39;?page=Annotation&feature=fig|6666666.198408.peg.1667&#39; target=_blank>fig|6666666.198408.peg.1667</a>, <a href=&#39;?page=Annotation&feature=fig|66666…	yes
A and B	Amino Acids and Derivatives	Alanine, serine, and glycine	Glycine and Serine Utilization	Serine hydroxymethyltransferase (EC 2.1.2.1)	<a href=&#39;?page=Annotation&feature=fig|6666666.200770.peg.599&#39; target=_blank>fig|6666666.200770.peg.599</a>, <a href=&#39;?page=Annotation&feature=fig|6666666.200770.peg.795&#39; target=_blank>fig|6666666.200770.peg.795</a>, <a href=&#39;?page=Annotation&feature=fig|6666666.200770.peg.796&#39; target=_blank>fig|6666666.200770.peg.796</a>, <a href=&#39;?page=Annotation&feature=fig|6666666.2…	yes	<a href=&#39;?page=Annotation&feature=fig|6666666.198408.peg.2942&#39; target=_blank>fig|6666666.198408.peg.2942</a>, <a href=&#39;?page=Annotation&feature=fig|6666666.198408.peg.6106&#39; target=_blank>fig|6666666.198408.peg.6106</a>, <a href=&#39;?page=Annotation&feature=fig|6666666.198408.peg.6107&#39; target=_blank>fig|6666666.198408.peg.6107</a>	yes
A and B	Amino Acids and Derivatives	Alanine, serine, and glycine	Glycine and Serine Utilization	Serine transporter	<a href=&#39;?page=Annotation&feature=fig|6666666.200770.peg.5892&#39; target=_blank>fig|6666666.200770.peg.5892</a>	yes	<a href=&#39;?page=Annotation&feature=fig|6666666.198408.peg.4295&#39; target=_blank>fig|6666666.198408.peg.4295</a>, <a href=&#39;?page=Annotation&feature=fig|6666666.198408.peg.4801&#39; target=_blank>fig|6666666.198408.peg.4801</a>	yes
A and B	Amino Acids and Derivatives	Alanine, serine, and glycine	Glycine and Serine Utilization	Seryl-tRNA synthetase (EC 6.1.1.11)	<a href=&#39;?page=Annotation&feature=fig|6666666.200770.peg.3316&#39; target=_blank>fig|6666666.200770.peg.3316</a>	yes	<a href=&#39;?page=Annotation&feature=fig|6666666.198408.peg.4538&#39; target=_blank>fig|6666666.198408.peg.4538</a>	yes
A and B	Amino Acids and Derivatives	Alanine, serine, and glycine	Glycine cleavage system	Aminomethyltransferase (glycine cleavage system T protein) (EC 2.1.2.10)	<a href=&#39;?page=Annotation&feature=fig|6666666.200770.peg.376&#39; target=_blank>fig|6666666.200770.peg.376</a>, <a href=&#39;?page=Annotation&feature=fig|6666666.200770.peg.2108&#39; target=_blank>fig|6666666.200770.peg.2108</a>	yes	<a href=&#39;?page=Annotation&feature=fig|6666666.198408.peg.1740&#39; target=_blank>fig|6666666.198408.peg.1740</a>, <a href=&#39;?page=Annotation&feature=fig|6666666.198408.peg.5339&#39; target=_blank>fig|6666666.198408.peg.5339</a>	yes
A and B	Amino Acids and Derivatives	Alanine, serine, and glycine	Glycine cleavage system	Glycine cleavage system H protein	<a href=&#39;?page=Annotation&feature=fig|6666666.200770.peg.377&#39; target=_blank>fig|6666666.200770.peg.377</a>, <a href=&#39;?page=Annotation&feature=fig|6666666.200770.peg.2105&#39; target=_blank>fig|6666666.200770.peg.2105</a>	yes	<a href=&#39;?page=Annotation&feature=fig|6666666.198408.peg.1739&#39; target=_blank>fig|6666666.198408.peg.1739</a>, <a href=&#39;?page=Annotation&feature=fig|6666666.198408.peg.5342&#39; target=_blank>fig|6666666.198408.peg.5342</a>	yes
A and B	Amino Acids and Derivatives	Alanine, serine, and glycine	Glycine cleavage system	Glycine cleavage system transcriptional antiactivator GcvR	<a href=&#39;?page=Annotation&feature=fig|6666666.200770.peg.623&#39; target=_blank>fig|6666666.200770.peg.623</a>, <a href=&#39;?page=Annotation&feature=fig|6666666.200770.peg.1731&#39; target=_blank>fig|6666666.200770.peg.1731</a>	yes	<a href=&#39;?page=Annotation&feature=fig|6666666.198408.peg.65&#39; target=_blank>fig|6666666.198408.peg.65</a>, <a href=&#39;?page=Annotation&feature=fig|6666666.198408.peg.2915&#39; target=_blank>fig|6666666.198408.peg.2915</a>	yes
A and B	Amino Acids and Derivatives	Alanine, serine, and glycine	Glycine cleavage system	Glycine dehydrogenase [decarboxylating] (glycine cleavage system P protein) (EC 1.4.4.2)	<a href=&#39;?page=Annotation&feature=fig|6666666.200770.peg.2106&#39; target=_blank>fig|6666666.200770.peg.2106</a>	yes	<a href=&#39;?page=Annotation&feature=fig|6666666.198408.peg.5341&#39; target=_blank>fig|6666666.198408.peg.5341</a>	yes
A and B	Amino Acids and Derivatives	Alanine, serine, and glycine	Serine Biosynthesis	D-3-phosphoglycerate dehydrogenase (EC 1.1.1.95)	<a href=&#39;?page=Annotation&feature=fig|6666666.200770.peg.416&#39; target=_blank>fig|6666666.200770.peg.416</a>, <a href=&#39;?page=Annotation&feature=fig|6666666.200770.peg.1184&#39; target=_blank>fig|6666666.200770.peg.1184</a>, <a href=&#39;?page=Annotation&feature=fig|6666666.200770.peg.1771&#39; target=_blank>fig|6666666.200770.peg.1771</a>, <a href=&#39;?page=Annotation&feature=fig|66666…	yes	<a href=&#39;?page=Annotation&feature=fig|6666666.198408.peg.983&#39; target=_blank>fig|6666666.198408.peg.983</a>, <a href=&#39;?page=Annotation&feature=fig|6666666.198408.peg.1600&#39; target=_blank>fig|6666666.198408.peg.1600</a>, <a href=&#39;?page=Annotation&feature=fig|6666666.198408.peg.1695&#39; target=_blank>fig|6666666.198408.peg.1695</a>, <a href=&#39;?page=Annotation&feature=fig|66666…	yes
A and B	Amino Acids and Derivatives	Alanine, serine, and glycine	Serine Biosynthesis	Phosphoserine aminotransferase (EC 2.6.1.52)	<a href=&#39;?page=Annotation&feature=fig|6666666.200770.peg.2327&#39; target=_blank>fig|6666666.200770.peg.2327</a>	yes	<a href=&#39;?page=Annotation&feature=fig|6666666.198408.peg.1488&#39; target=_blank>fig|6666666.198408.peg.1488</a>	yes
A and B	Amino Acids and Derivatives	Alanine, serine, and glycine	Serine Biosynthesis	Phosphoserine phosphatase (EC 3.1.3.3)	<a href=&#39;?page=Annotation&feature=fig|6666666.200770.peg.424&#39; target=_blank>fig|6666666.200770.peg.424</a>, <a href=&#39;?page=Annotation&feature=fig|6666666.200770.peg.424&#39; target=_blank>fig|6666666.200770.peg.424</a>, <a href=&#39;?page=Annotation&feature=fig|6666666.200770.peg.447&#39; target=_blank>fig|6666666.200770.peg.447</a>, <a href=&#39;?page=Annotation&feature=fig|6666666.2…	yes	<a href=&#39;?page=Annotation&feature=fig|6666666.198408.peg.570&#39; target=_blank>fig|6666666.198408.peg.570</a>, <a href=&#39;?page=Annotation&feature=fig|6666666.198408.peg.570&#39; target=_blank>fig|6666666.198408.peg.570</a>, <a href=&#39;?page=Annotation&feature=fig|6666666.198408.peg.1233&#39; target=_blank>fig|6666666.198408.peg.1233</a>, <a href=&#39;?page=Annotation&feature=fig|6666666…	yes
A and B	Amino Acids and Derivatives	Alanine, serine, and glycine	Serine Biosynthesis	Serine hydroxymethyltransferase (EC 2.1.2.1)	<a href=&#39;?page=Annotation&feature=fig|6666666.200770.peg.599&#39; target=_blank>fig|6666666.200770.peg.599</a>, <a href=&#39;?page=Annotation&feature=fig|6666666.200770.peg.795&#39; target=_blank>fig|6666666.200770.peg.795</a>, <a href=&#39;?page=Annotation&feature=fig|6666666.200770.peg.796&#39; target=_blank>fig|6666666.200770.peg.796</a>, <a href=&#39;?page=Annotation&feature=fig|6666666.2…	yes	<a href=&#39;?page=Annotation&feature=fig|6666666.198408.peg.2942&#39; target=_blank>fig|6666666.198408.peg.2942</a>, <a href=&#39;?page=Annotation&feature=fig|6666666.198408.peg.6106&#39; target=_blank>fig|6666666.198408.peg.6106</a>, <a href=&#39;?page=Annotation&feature=fig|6666666.198408.peg.6107&#39; target=_blank>fig|6666666.198408.peg.6107</a>	yes
A	Amino Acids and Derivatives	Alanine, serine, and glycine	Glycine cleavage system	Glycine cleavage system transcriptional activator GcvA	<a href=&#39;?page=Annotation&feature=fig|6666666.200770.peg.5369&#39; target=_blank>fig|6666666.200770.peg.5369</a>	yes	<input type=&#39;button&#39; class=&#39;button&#39; value=&#39;find&#39; onclick=&#39;window.open("?page=SearchGene&fr=Glycine cleavage system transcriptional activator GcvA&organism=6666666.198408&subsystem=Glycine_cleavage_system&template_gene=fig|6666666.200770.peg.5369");&#39;>	no
A and B	Amino Acids and Derivatives	Arginine; urea cycle, polyamines	Arginine Biosynthesis -- gjo	Acetylglutamate kinase (EC 2.7.2.8)	<a href=&#39;?page=Annotation&feature=fig|6666666.200770.peg.268&#39; target=_blank>fig|6666666.200770.peg.268</a>	yes	<a href=&#39;?page=Annotation&feature=fig|6666666.198408.peg.1850&#39; target=_blank>fig|6666666.198408.peg.1850</a>	yes
A and B	Amino Acids and Derivatives	Arginine; urea cycle, polyamines	Arginine Biosynthesis -- gjo	Acetylornithine aminotransferase (EC 2.6.1.11)	<a href=&#39;?page=Annotation&feature=fig|6666666.200770.peg.640&#39; target=_blank>fig|6666666.200770.peg.640</a>, <a href=&#39;?page=Annotation&feature=fig|6666666.200770.peg.2346&#39; target=_blank>fig|6666666.200770.peg.2346</a>	yes	<a href=&#39;?page=Annotation&feature=fig|6666666.198408.peg.1508&#39; target=_blank>fig|6666666.198408.peg.1508</a>, <a href=&#39;?page=Annotation&feature=fig|6666666.198408.peg.2898&#39; target=_blank>fig|6666666.198408.peg.2898</a>, <a href=&#39;?page=Annotation&feature=fig|6666666.198408.peg.4827&#39; target=_blank>fig|6666666.198408.peg.4827</a>	yes
A and B	Amino Acids and Derivatives	Arginine; urea cycle, polyamines	Arginine Biosynthesis -- gjo	Acetylornithine deacetylase (EC 3.5.1.16)	<a href=&#39;?page=Annotation&feature=fig|6666666.200770.peg.387&#39; target=_blank>fig|6666666.200770.peg.387</a>, <a href=&#39;?page=Annotation&feature=fig|6666666.200770.peg.3608&#39; target=_blank>fig|6666666.200770.peg.3608</a>	yes	<a href=&#39;?page=Annotation&feature=fig|6666666.198408.peg.1730&#39; target=_blank>fig|6666666.198408.peg.1730</a>, <a href=&#39;?page=Annotation&feature=fig|6666666.198408.peg.2745&#39; target=_blank>fig|6666666.198408.peg.2745</a>, <a href=&#39;?page=Annotation&feature=fig|6666666.198408.peg.4635&#39; target=_blank>fig|6666666.198408.peg.4635</a>	yes
A and B	Amino Acids and Derivatives	Arginine; urea cycle, polyamines	Arginine Biosynthesis -- gjo	Arginine pathway regulatory protein ArgR, repressor of arg regulon	<a href=&#39;?page=Annotation&feature=fig|6666666.200770.peg.1988&#39; target=_blank>fig|6666666.200770.peg.1988</a>	yes	<a href=&#39;?page=Annotation&feature=fig|6666666.198408.peg.5484&#39; target=_blank>fig|6666666.198408.peg.5484</a>	yes
A and B	Amino Acids and Derivatives	Arginine; urea cycle, polyamines	Arginine Biosynthesis -- gjo	Argininosuccinate lyase (EC 4.3.2.1)	<a href=&#39;?page=Annotation&feature=fig|6666666.200770.peg.318&#39; target=_blank>fig|6666666.200770.peg.318</a>, <a href=&#39;?page=Annotation&feature=fig|6666666.200770.peg.2650&#39; target=_blank>fig|6666666.200770.peg.2650</a>	yes	<a href=&#39;?page=Annotation&feature=fig|6666666.198408.peg.1801&#39; target=_blank>fig|6666666.198408.peg.1801</a>, <a href=&#39;?page=Annotation&feature=fig|6666666.198408.peg.5470&#39; target=_blank>fig|6666666.198408.peg.5470</a>	yes
A and B	Amino Acids and Derivatives	Arginine; urea cycle, polyamines	Arginine Biosynthesis -- gjo	Argininosuccinate synthase (EC 6.3.4.5)	<a href=&#39;?page=Annotation&feature=fig|6666666.200770.peg.1421&#39; target=_blank>fig|6666666.200770.peg.1421</a>	yes	<a href=&#39;?page=Annotation&feature=fig|6666666.198408.peg.4178&#39; target=_blank>fig|6666666.198408.peg.4178</a>	yes
A and B	Amino Acids and Derivatives	Arginine; urea cycle, polyamines	Arginine Biosynthesis -- gjo	Glutamate N-acetyltransferase (EC 2.3.1.35)	<a href=&#39;?page=Annotation&feature=fig|6666666.200770.peg.2141&#39; target=_blank>fig|6666666.200770.peg.2141</a>	yes	<a href=&#39;?page=Annotation&feature=fig|6666666.198408.peg.5299&#39; target=_blank>fig|6666666.198408.peg.5299</a>	yes
A and B	Amino Acids and Derivatives	Arginine; urea cycle, polyamines	Arginine Biosynthesis -- gjo	N-acetyl-gamma-glutamyl-phosphate reductase (EC 1.2.1.38)	<a href=&#39;?page=Annotation&feature=fig|6666666.200770.peg.700&#39; target=_blank>fig|6666666.200770.peg.700</a>	yes	<a href=&#39;?page=Annotation&feature=fig|6666666.198408.peg.2841&#39; target=_blank>fig|6666666.198408.peg.2841</a>	yes
A and B	Amino Acids and Derivatives	Arginine; urea cycle, polyamines	Arginine Biosynthesis -- gjo	N-acetylglutamate synthase (EC 2.3.1.1)	<a href=&#39;?page=Annotation&feature=fig|6666666.200770.peg.191&#39; target=_blank>fig|6666666.200770.peg.191</a>, <a href=&#39;?page=Annotation&feature=fig|6666666.200770.peg.388&#39; target=_blank>fig|6666666.200770.peg.388</a>, <a href=&#39;?page=Annotation&feature=fig|6666666.200770.peg.2141&#39; target=_blank>fig|6666666.200770.peg.2141</a>, <a href=&#39;?page=Annotation&feature=fig|6666666…	yes	<a href=&#39;?page=Annotation&feature=fig|6666666.198408.peg.1729&#39; target=_blank>fig|6666666.198408.peg.1729</a>, <a href=&#39;?page=Annotation&feature=fig|6666666.198408.peg.1927&#39; target=_blank>fig|6666666.198408.peg.1927</a>, <a href=&#39;?page=Annotation&feature=fig|6666666.198408.peg.4639&#39; target=_blank>fig|6666666.198408.peg.4639</a>, <a href=&#39;?page=Annotation&feature=fig|666…	yes
A and B	Amino Acids and Derivatives	Arginine; urea cycle, polyamines	Arginine Biosynthesis -- gjo	N-succinyl-L,L-diaminopimelate desuccinylase (EC 3.5.1.18)	<a href=&#39;?page=Annotation&feature=fig|6666666.200770.peg.1524&#39; target=_blank>fig|6666666.200770.peg.1524</a>	yes	<a href=&#39;?page=Annotation&feature=fig|6666666.198408.peg.2237&#39; target=_blank>fig|6666666.198408.peg.2237</a>	yes
A and B	Amino Acids and Derivatives	Arginine; urea cycle, polyamines	Arginine Biosynthesis -- gjo	Ornithine carbamoyltransferase (EC 2.1.3.3)	<a href=&#39;?page=Annotation&feature=fig|6666666.200770.peg.1411&#39; target=_blank>fig|6666666.200770.peg.1411</a>, <a href=&#39;?page=Annotation&feature=fig|6666666.200770.peg.2100&#39; target=_blank>fig|6666666.200770.peg.2100</a>	yes	<a href=&#39;?page=Annotation&feature=fig|6666666.198408.peg.4187&#39; target=_blank>fig|6666666.198408.peg.4187</a>, <a href=&#39;?page=Annotation&feature=fig|6666666.198408.peg.5346&#39; target=_blank>fig|6666666.198408.peg.5346</a>	yes
A and B	Amino Acids and Derivatives	Arginine; urea cycle, polyamines	Arginine Biosynthesis extended	Acetylglutamate kinase (EC 2.7.2.8)	<a href=&#39;?page=Annotation&feature=fig|6666666.200770.peg.268&#39; target=_blank>fig|6666666.200770.peg.268</a>	yes	<a href=&#39;?page=Annotation&feature=fig|6666666.198408.peg.1850&#39; target=_blank>fig|6666666.198408.peg.1850</a>	yes
A and B	Amino Acids and Derivatives	Arginine; urea cycle, polyamines	Arginine Biosynthesis extended	Acetylornithine aminotransferase (EC 2.6.1.11)	<a href=&#39;?page=Annotation&feature=fig|6666666.200770.peg.640&#39; target=_blank>fig|6666666.200770.peg.640</a>, <a href=&#39;?page=Annotation&feature=fig|6666666.200770.peg.2346&#39; target=_blank>fig|6666666.200770.peg.2346</a>	yes	<a href=&#39;?page=Annotation&feature=fig|6666666.198408.peg.1508&#39; target=_blank>fig|6666666.198408.peg.1508</a>, <a href=&#39;?page=Annotation&feature=fig|6666666.198408.peg.2898&#39; target=_blank>fig|6666666.198408.peg.2898</a>, <a href=&#39;?page=Annotation&feature=fig|6666666.198408.peg.4827&#39; target=_blank>fig|6666666.198408.peg.4827</a>	yes
A and B	Amino Acids and Derivatives	Arginine; urea cycle, polyamines	Arginine Biosynthesis extended	Acetylornithine deacetylase (EC 3.5.1.16)	<a href=&#39;?page=Annotation&feature=fig|6666666.200770.peg.387&#39; target=_blank>fig|6666666.200770.peg.387</a>, <a href=&#39;?page=Annotation&feature=fig|6666666.200770.peg.3608&#39; target=_blank>fig|6666666.200770.peg.3608</a>	yes	<a href=&#39;?page=Annotation&feature=fig|6666666.198408.peg.1730&#39; target=_blank>fig|6666666.198408.peg.1730</a>, <a href=&#39;?page=Annotation&feature=fig|6666666.198408.peg.2745&#39; target=_blank>fig|6666666.198408.peg.2745</a>, <a href=&#39;?page=Annotation&feature=fig|6666666.198408.peg.4635&#39; target=_blank>fig|6666666.198408.peg.4635</a>	yes
A and B	Amino Acids and Derivatives	Arginine; urea cycle, polyamines	Arginine Biosynthesis extended	Arginine pathway regulatory protein ArgR, repressor of arg regulon	<a href=&#39;?page=Annotation&feature=fig|6666666.200770.peg.1988&#39; target=_blank>fig|6666666.200770.peg.1988</a>	yes	<a href=&#39;?page=Annotation&feature=fig|6666666.198408.peg.5484&#39; target=_blank>fig|6666666.198408.peg.5484</a>	yes
A and B	Amino Acids and Derivatives	Arginine; urea cycle, polyamines	Arginine Biosynthesis extended	Argininosuccinate lyase (EC 4.3.2.1)	<a href=&#39;?page=Annotation&feature=fig|6666666.200770.peg.318&#39; target=_blank>fig|6666666.200770.peg.318</a>, <a href=&#39;?page=Annotation&feature=fig|6666666.200770.peg.2650&#39; target=_blank>fig|6666666.200770.peg.2650</a>	yes	<a href=&#39;?page=Annotation&feature=fig|6666666.198408.peg.1801&#39; target=_blank>fig|6666666.198408.peg.1801</a>, <a href=&#39;?page=Annotation&feature=fig|6666666.198408.peg.5470&#39; target=_blank>fig|6666666.198408.peg.5470</a>	yes
A and B	Amino Acids and Derivatives	Arginine; urea cycle, polyamines	Arginine Biosynthesis extended	Argininosuccinate synthase (EC 6.3.4.5)	<a href=&#39;?page=Annotation&feature=fig|6666666.200770.peg.1421&#39; target=_blank>fig|6666666.200770.peg.1421</a>	yes	<a href=&#39;?page=Annotation&feature=fig|6666666.198408.peg.4178&#39; target=_blank>fig|6666666.198408.peg.4178</a>	yes
A and B	Amino Acids and Derivatives	Arginine; urea cycle, polyamines	Arginine Biosynthesis extended	Glutamate N-acetyltransferase (EC 2.3.1.35)	<a href=&#39;?page=Annotation&feature=fig|6666666.200770.peg.2141&#39; target=_blank>fig|6666666.200770.peg.2141</a>	yes	<a href=&#39;?page=Annotation&feature=fig|6666666.198408.peg.5299&#39; target=_blank>fig|6666666.198408.peg.5299</a>	yes
A and B	Amino Acids and Derivatives	Arginine; urea cycle, polyamines	Arginine Biosynthesis extended	N-acetyl-gamma-glutamyl-phosphate reductase (EC 1.2.1.38)	<a href=&#39;?page=Annotation&feature=fig|6666666.200770.peg.700&#39; target=_blank>fig|6666666.200770.peg.700</a>	yes	<a href=&#39;?page=Annotation&feature=fig|6666666.198408.peg.2841&#39; target=_blank>fig|6666666.198408.peg.2841</a>	yes
A and B	Amino Acids and Derivatives	Arginine; urea cycle, polyamines	Arginine Biosynthesis extended	N-acetylglutamate synthase (EC 2.3.1.1)	<a href=&#39;?page=Annotation&feature=fig|6666666.200770.peg.191&#39; target=_blank>fig|6666666.200770.peg.191</a>, <a href=&#39;?page=Annotation&feature=fig|6666666.200770.peg.388&#39; target=_blank>fig|6666666.200770.peg.388</a>, <a href=&#39;?page=Annotation&feature=fig|6666666.200770.peg.2141&#39; target=_blank>fig|6666666.200770.peg.2141</a>, <a href=&#39;?page=Annotation&feature=fig|6666666…	yes	<a href=&#39;?page=Annotation&feature=fig|6666666.198408.peg.1729&#39; target=_blank>fig|6666666.198408.peg.1729</a>, <a href=&#39;?page=Annotation&feature=fig|6666666.198408.peg.1927&#39; target=_blank>fig|6666666.198408.peg.1927</a>, <a href=&#39;?page=Annotation&feature=fig|6666666.198408.peg.4639&#39; target=_blank>fig|6666666.198408.peg.4639</a>, <a href=&#39;?page=Annotation&feature=fig|666…	yes
A and B	Amino Acids and Derivatives	Arginine; urea cycle, polyamines	Arginine Biosynthesis extended	N-succinyl-L,L-diaminopimelate desuccinylase (EC 3.5.1.18)	<a href=&#39;?page=Annotation&feature=fig|6666666.200770.peg.1524&#39; target=_blank>fig|6666666.200770.peg.1524</a>	yes	<a href=&#39;?page=Annotation&feature=fig|6666666.198408.peg.2237&#39; target=_blank>fig|6666666.198408.peg.2237</a>	yes
A and B	Amino Acids and Derivatives	Arginine; urea cycle, polyamines	Arginine Biosynthesis extended	Ornithine carbamoyltransferase (EC 2.1.3.3)	<a href=&#39;?page=Annotation&feature=fig|6666666.200770.peg.1411&#39; target=_blank>fig|6666666.200770.peg.1411</a>, <a href=&#39;?page=Annotation&feature=fig|6666666.200770.peg.2100&#39; target=_blank>fig|6666666.200770.peg.2100</a>	yes	<a href=&#39;?page=Annotation&feature=fig|6666666.198408.peg.4187&#39; target=_blank>fig|6666666.198408.peg.4187</a>, <a href=&#39;?page=Annotation&feature=fig|6666666.198408.peg.5346&#39; target=_blank>fig|6666666.198408.peg.5346</a>	yes
A and B	Amino Acids and Derivatives	Arginine; urea cycle, polyamines	Arginine Deiminase Pathway	Arginine deiminase (EC 3.5.3.6)	<a href=&#39;?page=Annotation&feature=fig|6666666.200770.peg.2099&#39; target=_blank>fig|6666666.200770.peg.2099</a>	yes	<a href=&#39;?page=Annotation&feature=fig|6666666.198408.peg.5347&#39; target=_blank>fig|6666666.198408.peg.5347</a>	yes
A and B	Amino Acids and Derivatives	Arginine; urea cycle, polyamines	Arginine Deiminase Pathway	Arginine pathway regulatory protein ArgR, repressor of arg regulon	<a href=&#39;?page=Annotation&feature=fig|6666666.200770.peg.1988&#39; target=_blank>fig|6666666.200770.peg.1988</a>	yes	<a href=&#39;?page=Annotation&feature=fig|6666666.198408.peg.5484&#39; target=_blank>fig|6666666.198408.peg.5484</a>	yes
A and B	Amino Acids and Derivatives	Arginine; urea cycle, polyamines	Arginine Deiminase Pathway	Arginine/ornithine antiporter ArcD	<a href=&#39;?page=Annotation&feature=fig|6666666.200770.peg.2097&#39; target=_blank>fig|6666666.200770.peg.2097</a>, <a href=&#39;?page=Annotation&feature=fig|6666666.200770.peg.2098&#39; target=_blank>fig|6666666.200770.peg.2098</a>	yes	<a href=&#39;?page=Annotation&feature=fig|6666666.198408.peg.5348&#39; target=_blank>fig|6666666.198408.peg.5348</a>, <a href=&#39;?page=Annotation&feature=fig|6666666.198408.peg.5349&#39; target=_blank>fig|6666666.198408.peg.5349</a>	yes
A and B	Amino Acids and Derivatives	Arginine; urea cycle, polyamines	Arginine Deiminase Pathway	Carbamate kinase (EC 2.7.2.2)	<a href=&#39;?page=Annotation&feature=fig|6666666.200770.peg.2101&#39; target=_blank>fig|6666666.200770.peg.2101</a>	yes	<a href=&#39;?page=Annotation&feature=fig|6666666.198408.peg.5345&#39; target=_blank>fig|6666666.198408.peg.5345</a>	yes
A and B	Amino Acids and Derivatives	Arginine; urea cycle, polyamines	Arginine Deiminase Pathway	Ornithine carbamoyltransferase (EC 2.1.3.3)	<a href=&#39;?page=Annotation&feature=fig|6666666.200770.peg.1411&#39; target=_blank>fig|6666666.200770.peg.1411</a>, <a href=&#39;?page=Annotation&feature=fig|6666666.200770.peg.2100&#39; target=_blank>fig|6666666.200770.peg.2100</a>	yes	<a href=&#39;?page=Annotation&feature=fig|6666666.198408.peg.4187&#39; target=_blank>fig|6666666.198408.peg.4187</a>, <a href=&#39;?page=Annotation&feature=fig|6666666.198408.peg.5346&#39; target=_blank>fig|6666666.198408.peg.5346</a>	yes
A and B	Amino Acids and Derivatives	Arginine; urea cycle, polyamines	Arginine and Ornithine Degradation	Agmatinase (EC 3.5.3.11)	<a href=&#39;?page=Annotation&feature=fig|6666666.200770.peg.4050&#39; target=_blank>fig|6666666.200770.peg.4050</a>	yes	<a href=&#39;?page=Annotation&feature=fig|6666666.198408.peg.5766&#39; target=_blank>fig|6666666.198408.peg.5766</a>	yes
A and B	Amino Acids and Derivatives	Arginine; urea cycle, polyamines	Arginine and Ornithine Degradation	Agmatine deiminase (EC 3.5.3.12)	<a href=&#39;?page=Annotation&feature=fig|6666666.200770.peg.4782&#39; target=_blank>fig|6666666.200770.peg.4782</a>	yes	<a href=&#39;?page=Annotation&feature=fig|6666666.198408.peg.308&#39; target=_blank>fig|6666666.198408.peg.308</a>	yes
A and B	Amino Acids and Derivatives	Arginine; urea cycle, polyamines	Arginine and Ornithine Degradation	Arginine ABC transporter, permease protein ArtQ	<a href=&#39;?page=Annotation&feature=fig|6666666.200770.peg.4234&#39; target=_blank>fig|6666666.200770.peg.4234</a>	yes	<a href=&#39;?page=Annotation&feature=fig|6666666.198408.peg.368&#39; target=_blank>fig|6666666.198408.peg.368</a>	yes
A and B	Amino Acids and Derivatives	Arginine; urea cycle, polyamines	Arginine and Ornithine Degradation	Arginine N-succinyltransferase (EC 2.3.1.109)	<a href=&#39;?page=Annotation&feature=fig|6666666.200770.peg.1984&#39; target=_blank>fig|6666666.200770.peg.1984</a>	yes	<a href=&#39;?page=Annotation&feature=fig|6666666.198408.peg.5489&#39; target=_blank>fig|6666666.198408.peg.5489</a>	yes
A and B	Amino Acids and Derivatives	Arginine; urea cycle, polyamines	Arginine and Ornithine Degradation	Arginine N-succinyltransferase, alpha subunit (EC 2.3.1.109)	<a href=&#39;?page=Annotation&feature=fig|6666666.200770.peg.1985&#39; target=_blank>fig|6666666.200770.peg.1985</a>	yes	<a href=&#39;?page=Annotation&feature=fig|6666666.198408.peg.5488&#39; target=_blank>fig|6666666.198408.peg.5488</a>	yes
A and B	Amino Acids and Derivatives	Arginine; urea cycle, polyamines	Arginine and Ornithine Degradation	Arginine decarboxylase (EC 4.1.1.19)	<a href=&#39;?page=Annotation&feature=fig|6666666.200770.peg.1080&#39; target=_blank>fig|6666666.200770.peg.1080</a>, <a href=&#39;?page=Annotation&feature=fig|6666666.200770.peg.4880&#39; target=_blank>fig|6666666.200770.peg.4880</a>	yes	<a href=&#39;?page=Annotation&feature=fig|6666666.198408.peg.878&#39; target=_blank>fig|6666666.198408.peg.878</a>	yes
A and B	Amino Acids and Derivatives	Arginine; urea cycle, polyamines	Arginine and Ornithine Degradation	Arginine deiminase (EC 3.5.3.6)	<a href=&#39;?page=Annotation&feature=fig|6666666.200770.peg.2099&#39; target=_blank>fig|6666666.200770.peg.2099</a>	yes	<a href=&#39;?page=Annotation&feature=fig|6666666.198408.peg.5347&#39; target=_blank>fig|6666666.198408.peg.5347</a>	yes
A and B	Amino Acids and Derivatives	Arginine; urea cycle, polyamines	Arginine and Ornithine Degradation	Arginine pathway regulatory protein ArgR, repressor of arg regulon	<a href=&#39;?page=Annotation&feature=fig|6666666.200770.peg.1988&#39; target=_blank>fig|6666666.200770.peg.1988</a>	yes	<a href=&#39;?page=Annotation&feature=fig|6666666.198408.peg.5484&#39; target=_blank>fig|6666666.198408.peg.5484</a>	yes
A and B	Amino Acids and Derivatives	Arginine; urea cycle, polyamines	Arginine and Ornithine Degradation	Arginine/ornithine ABC transporter, ATP-binding protein AotP	<a href=&#39;?page=Annotation&feature=fig|6666666.200770.peg.1990&#39; target=_blank>fig|6666666.200770.peg.1990</a>	yes	<a href=&#39;?page=Annotation&feature=fig|6666666.198408.peg.5483&#39; target=_blank>fig|6666666.198408.peg.5483</a>	yes
A and B	Amino Acids and Derivatives	Arginine; urea cycle, polyamines	Arginine and Ornithine Degradation	Arginine/ornithine ABC transporter, periplasmic arginine/ornithine binding protein	<a href=&#39;?page=Annotation&feature=fig|6666666.200770.peg.1994&#39; target=_blank>fig|6666666.200770.peg.1994</a>, <a href=&#39;?page=Annotation&feature=fig|6666666.200770.peg.2801&#39; target=_blank>fig|6666666.200770.peg.2801</a>	yes	<a href=&#39;?page=Annotation&feature=fig|6666666.198408.peg.3584&#39; target=_blank>fig|6666666.198408.peg.3584</a>, <a href=&#39;?page=Annotation&feature=fig|6666666.198408.peg.5479&#39; target=_blank>fig|6666666.198408.peg.5479</a>	yes
A and B	Amino Acids and Derivatives	Arginine; urea cycle, polyamines	Arginine and Ornithine Degradation	Arginine/ornithine ABC transporter, permease protein AotM	<a href=&#39;?page=Annotation&feature=fig|6666666.200770.peg.1992&#39; target=_blank>fig|6666666.200770.peg.1992</a>	yes	<a href=&#39;?page=Annotation&feature=fig|6666666.198408.peg.5481&#39; target=_blank>fig|6666666.198408.peg.5481</a>	yes
A and B	Amino Acids and Derivatives	Arginine; urea cycle, polyamines	Arginine and Ornithine Degradation	Arginine/ornithine antiporter ArcD	<a href=&#39;?page=Annotation&feature=fig|6666666.200770.peg.2097&#39; target=_blank>fig|6666666.200770.peg.2097</a>, <a href=&#39;?page=Annotation&feature=fig|6666666.200770.peg.2098&#39; target=_blank>fig|6666666.200770.peg.2098</a>	yes	<a href=&#39;?page=Annotation&feature=fig|6666666.198408.peg.5348&#39; target=_blank>fig|6666666.198408.peg.5348</a>, <a href=&#39;?page=Annotation&feature=fig|6666666.198408.peg.5349&#39; target=_blank>fig|6666666.198408.peg.5349</a>	yes
A and B	Amino Acids and Derivatives	Arginine; urea cycle, polyamines	Arginine and Ornithine Degradation	Biosynthetic arginine decarboxylase (EC 4.1.1.19)	<a href=&#39;?page=Annotation&feature=fig|6666666.200770.peg.4557&#39; target=_blank>fig|6666666.200770.peg.4557</a>	yes	<a href=&#39;?page=Annotation&feature=fig|6666666.198408.peg.688&#39; target=_blank>fig|6666666.198408.peg.688</a>	yes
A and B	Amino Acids and Derivatives	Arginine; urea cycle, polyamines	Arginine and Ornithine Degradation	Carbamate kinase (EC 2.7.2.2)	<a href=&#39;?page=Annotation&feature=fig|6666666.200770.peg.2101&#39; target=_blank>fig|6666666.200770.peg.2101</a>	yes	<a href=&#39;?page=Annotation&feature=fig|6666666.198408.peg.5345&#39; target=_blank>fig|6666666.198408.peg.5345</a>	yes
A and B	Amino Acids and Derivatives	Arginine; urea cycle, polyamines	Arginine and Ornithine Degradation	Histidine ABC transporter, ATP-binding protein HisP (TC 3.A.1.3.1)	<a href=&#39;?page=Annotation&feature=fig|6666666.200770.peg.1573&#39; target=_blank>fig|6666666.200770.peg.1573</a>, <a href=&#39;?page=Annotation&feature=fig|6666666.200770.peg.3521&#39; target=_blank>fig|6666666.200770.peg.3521</a>, <a href=&#39;?page=Annotation&feature=fig|6666666.200770.peg.4236&#39; target=_blank>fig|6666666.200770.peg.4236</a>, <a href=&#39;?page=Annotation&feature=fig|666…	yes	<a href=&#39;?page=Annotation&feature=fig|6666666.198408.peg.370&#39; target=_blank>fig|6666666.198408.peg.370</a>, <a href=&#39;?page=Annotation&feature=fig|6666666.198408.peg.2188&#39; target=_blank>fig|6666666.198408.peg.2188</a>, <a href=&#39;?page=Annotation&feature=fig|6666666.198408.peg.2552&#39; target=_blank>fig|6666666.198408.peg.2552</a>	yes
A and B	Amino Acids and Derivatives	Arginine; urea cycle, polyamines	Arginine and Ornithine Degradation	Histidine ABC transporter, histidine-binding periplasmic protein precursor HisJ (TC 3.A.1.3.1)	<a href=&#39;?page=Annotation&feature=fig|6666666.200770.peg.1224&#39; target=_blank>fig|6666666.200770.peg.1224</a>	yes	<a href=&#39;?page=Annotation&feature=fig|6666666.198408.peg.1019&#39; target=_blank>fig|6666666.198408.peg.1019</a>	yes
A and B	Amino Acids and Derivatives	Arginine; urea cycle, polyamines	Arginine and Ornithine Degradation	Histidine ABC transporter, permease protein HisM (TC 3.A.1.3.1)	<a href=&#39;?page=Annotation&feature=fig|6666666.200770.peg.1575&#39; target=_blank>fig|6666666.200770.peg.1575</a>, <a href=&#39;?page=Annotation&feature=fig|6666666.200770.peg.3520&#39; target=_blank>fig|6666666.200770.peg.3520</a>, <a href=&#39;?page=Annotation&feature=fig|6666666.200770.peg.5349&#39; target=_blank>fig|6666666.200770.peg.5349</a>	yes	<a href=&#39;?page=Annotation&feature=fig|6666666.198408.peg.2186&#39; target=_blank>fig|6666666.198408.peg.2186</a>, <a href=&#39;?page=Annotation&feature=fig|6666666.198408.peg.2551&#39; target=_blank>fig|6666666.198408.peg.2551</a>	yes
A and B	Amino Acids and Derivatives	Arginine; urea cycle, polyamines	Arginine and Ornithine Degradation	Histidine ABC transporter, permease protein HisQ (TC 3.A.1.3.1)	<a href=&#39;?page=Annotation&feature=fig|6666666.200770.peg.1576&#39; target=_blank>fig|6666666.200770.peg.1576</a>, <a href=&#39;?page=Annotation&feature=fig|6666666.200770.peg.1993&#39; target=_blank>fig|6666666.200770.peg.1993</a>, <a href=&#39;?page=Annotation&feature=fig|6666666.200770.peg.3519&#39; target=_blank>fig|6666666.200770.peg.3519</a>, <a href=&#39;?page=Annotation&feature=fig|666…	yes	<a href=&#39;?page=Annotation&feature=fig|6666666.198408.peg.2185&#39; target=_blank>fig|6666666.198408.peg.2185</a>, <a href=&#39;?page=Annotation&feature=fig|6666666.198408.peg.2550&#39; target=_blank>fig|6666666.198408.peg.2550</a>, <a href=&#39;?page=Annotation&feature=fig|6666666.198408.peg.3240&#39; target=_blank>fig|6666666.198408.peg.3240</a>, <a href=&#39;?page=Annotation&feature=fig|666…	yes
A and B	Amino Acids and Derivatives	Arginine; urea cycle, polyamines	Arginine and Ornithine Degradation	Lysine-arginine-ornithine-binding periplasmic protein precursor (TC 3.A.1.3.1)	<a href=&#39;?page=Annotation&feature=fig|6666666.200770.peg.188&#39; target=_blank>fig|6666666.200770.peg.188</a>, <a href=&#39;?page=Annotation&feature=fig|6666666.200770.peg.1577&#39; target=_blank>fig|6666666.200770.peg.1577</a>, <a href=&#39;?page=Annotation&feature=fig|6666666.200770.peg.3518&#39; target=_blank>fig|6666666.200770.peg.3518</a>, <a href=&#39;?page=Annotation&feature=fig|66666…	yes	<a href=&#39;?page=Annotation&feature=fig|6666666.198408.peg.369&#39; target=_blank>fig|6666666.198408.peg.369</a>, <a href=&#39;?page=Annotation&feature=fig|6666666.198408.peg.433&#39; target=_blank>fig|6666666.198408.peg.433</a>, <a href=&#39;?page=Annotation&feature=fig|6666666.198408.peg.434&#39; target=_blank>fig|6666666.198408.peg.434</a>, <a href=&#39;?page=Annotation&feature=fig|6666666.1…	yes
A and B	Amino Acids and Derivatives	Arginine; urea cycle, polyamines	Arginine and Ornithine Degradation	NADP-specific glutamate dehydrogenase (EC 1.4.1.4)	<a href=&#39;?page=Annotation&feature=fig|6666666.200770.peg.793&#39; target=_blank>fig|6666666.200770.peg.793</a>	yes	<a href=&#39;?page=Annotation&feature=fig|6666666.198408.peg.6109&#39; target=_blank>fig|6666666.198408.peg.6109</a>	yes
A and B	Amino Acids and Derivatives	Arginine; urea cycle, polyamines	Arginine and Ornithine Degradation	Ornithine aminotransferase (EC 2.6.1.13)	<a href=&#39;?page=Annotation&feature=fig|6666666.200770.peg.640&#39; target=_blank>fig|6666666.200770.peg.640</a>	yes	<a href=&#39;?page=Annotation&feature=fig|6666666.198408.peg.2898&#39; target=_blank>fig|6666666.198408.peg.2898</a>, <a href=&#39;?page=Annotation&feature=fig|6666666.198408.peg.3970&#39; target=_blank>fig|6666666.198408.peg.3970</a>	yes
A and B	Amino Acids and Derivatives	Arginine; urea cycle, polyamines	Arginine and Ornithine Degradation	Ornithine carbamoyltransferase (EC 2.1.3.3)	<a href=&#39;?page=Annotation&feature=fig|6666666.200770.peg.1411&#39; target=_blank>fig|6666666.200770.peg.1411</a>, <a href=&#39;?page=Annotation&feature=fig|6666666.200770.peg.2100&#39; target=_blank>fig|6666666.200770.peg.2100</a>	yes	<a href=&#39;?page=Annotation&feature=fig|6666666.198408.peg.4187&#39; target=_blank>fig|6666666.198408.peg.4187</a>, <a href=&#39;?page=Annotation&feature=fig|6666666.198408.peg.5346&#39; target=_blank>fig|6666666.198408.peg.5346</a>	yes
A and B	Amino Acids and Derivatives	Arginine; urea cycle, polyamines	Arginine and Ornithine Degradation	Ornithine cyclodeaminase (EC 4.3.1.12)	<a href=&#39;?page=Annotation&feature=fig|6666666.200770.peg.2590&#39; target=_blank>fig|6666666.200770.peg.2590</a>, <a href=&#39;?page=Annotation&feature=fig|6666666.200770.peg.2613&#39; target=_blank>fig|6666666.200770.peg.2613</a>, <a href=&#39;?page=Annotation&feature=fig|6666666.200770.peg.2804&#39; target=_blank>fig|6666666.200770.peg.2804</a>, <a href=&#39;?page=Annotation&feature=fig|666…	yes	<a href=&#39;?page=Annotation&feature=fig|6666666.198408.peg.2548&#39; target=_blank>fig|6666666.198408.peg.2548</a>, <a href=&#39;?page=Annotation&feature=fig|6666666.198408.peg.3587&#39; target=_blank>fig|6666666.198408.peg.3587</a>, <a href=&#39;?page=Annotation&feature=fig|6666666.198408.peg.5416&#39; target=_blank>fig|6666666.198408.peg.5416</a>	yes
A and B	Amino Acids and Derivatives	Arginine; urea cycle, polyamines	Arginine and Ornithine Degradation	Ornithine decarboxylase (EC 4.1.1.17)	<a href=&#39;?page=Annotation&feature=fig|6666666.200770.peg.1080&#39; target=_blank>fig|6666666.200770.peg.1080</a>, <a href=&#39;?page=Annotation&feature=fig|6666666.200770.peg.4880&#39; target=_blank>fig|6666666.200770.peg.4880</a>	yes	<a href=&#39;?page=Annotation&feature=fig|6666666.198408.peg.878&#39; target=_blank>fig|6666666.198408.peg.878</a>	yes
A and B	Amino Acids and Derivatives	Arginine; urea cycle, polyamines	Arginine and Ornithine Degradation	Succinylarginine dihydrolase (EC 3.5.3.23)	<a href=&#39;?page=Annotation&feature=fig|6666666.200770.peg.1982&#39; target=_blank>fig|6666666.200770.peg.1982</a>	yes	<a href=&#39;?page=Annotation&feature=fig|6666666.198408.peg.5491&#39; target=_blank>fig|6666666.198408.peg.5491</a>	yes
A and B	Amino Acids and Derivatives	Arginine; urea cycle, polyamines	Arginine and Ornithine Degradation	Succinylglutamate desuccinylase (EC 3.5.1.96)	<a href=&#39;?page=Annotation&feature=fig|6666666.200770.peg.1980&#39; target=_blank>fig|6666666.200770.peg.1980</a>	yes	<a href=&#39;?page=Annotation&feature=fig|6666666.198408.peg.5493&#39; target=_blank>fig|6666666.198408.peg.5493</a>	yes
A and B	Amino Acids and Derivatives	Arginine; urea cycle, polyamines	Arginine and Ornithine Degradation	Succinylglutamic semialdehyde dehydrogenase (EC 1.2.1.71)	<a href=&#39;?page=Annotation&feature=fig|6666666.200770.peg.1983&#39; target=_blank>fig|6666666.200770.peg.1983</a>	yes	<a href=&#39;?page=Annotation&feature=fig|6666666.198408.peg.5490&#39; target=_blank>fig|6666666.198408.peg.5490</a>	yes
A and B	Amino Acids and Derivatives	Arginine; urea cycle, polyamines	Arginine and Ornithine Degradation	Succinylornithine transaminase (EC 2.6.1.81)	<a href=&#39;?page=Annotation&feature=fig|6666666.200770.peg.1986&#39; target=_blank>fig|6666666.200770.peg.1986</a>, <a href=&#39;?page=Annotation&feature=fig|6666666.200770.peg.5429&#39; target=_blank>fig|6666666.200770.peg.5429</a>	yes	<a href=&#39;?page=Annotation&feature=fig|6666666.198408.peg.5487&#39; target=_blank>fig|6666666.198408.peg.5487</a>	yes
A and B	Amino Acids and Derivatives	Arginine; urea cycle, polyamines	Cyanophycin Metabolism	Asparagine synthetase [glutamine-hydrolyzing] (EC 6.3.5.4)	<a href=&#39;?page=Annotation&feature=fig|6666666.200770.peg.2620&#39; target=_blank>fig|6666666.200770.peg.2620</a>, <a href=&#39;?page=Annotation&feature=fig|6666666.200770.peg.3857&#39; target=_blank>fig|6666666.200770.peg.3857</a>	yes	<a href=&#39;?page=Annotation&feature=fig|6666666.198408.peg.2673&#39; target=_blank>fig|6666666.198408.peg.2673</a>, <a href=&#39;?page=Annotation&feature=fig|6666666.198408.peg.3771&#39; target=_blank>fig|6666666.198408.peg.3771</a>	yes
A and B	Amino Acids and Derivatives	Arginine; urea cycle, polyamines	Cyanophycin Metabolism	Cyanophycin synthase (EC 6.3.2.29)(EC 6.3.2.30)	<a href=&#39;?page=Annotation&feature=fig|6666666.200770.peg.3858&#39; target=_blank>fig|6666666.200770.peg.3858</a>	yes	<a href=&#39;?page=Annotation&feature=fig|6666666.198408.peg.2672&#39; target=_blank>fig|6666666.198408.peg.2672</a>	yes
A and B	Amino Acids and Derivatives	Arginine; urea cycle, polyamines	Cyanophycin Metabolism	Cyanophycinase 2 (EC 3.4.15.6)	<a href=&#39;?page=Annotation&feature=fig|6666666.200770.peg.3859&#39; target=_blank>fig|6666666.200770.peg.3859</a>	yes	<a href=&#39;?page=Annotation&feature=fig|6666666.198408.peg.2671&#39; target=_blank>fig|6666666.198408.peg.2671</a>	yes
A and B	Amino Acids and Derivatives	Arginine; urea cycle, polyamines	Polyamine Metabolism	4-aminobutyraldehyde dehydrogenase (EC 1.2.1.19)	<a href=&#39;?page=Annotation&feature=fig|6666666.200770.peg.1476&#39; target=_blank>fig|6666666.200770.peg.1476</a>, <a href=&#39;?page=Annotation&feature=fig|6666666.200770.peg.1483&#39; target=_blank>fig|6666666.200770.peg.1483</a>	yes	<a href=&#39;?page=Annotation&feature=fig|6666666.198408.peg.2276&#39; target=_blank>fig|6666666.198408.peg.2276</a>, <a href=&#39;?page=Annotation&feature=fig|6666666.198408.peg.2281&#39; target=_blank>fig|6666666.198408.peg.2281</a>	yes
A and B	Amino Acids and Derivatives	Arginine; urea cycle, polyamines	Polyamine Metabolism	ABC transporter, periplasmic spermidine putrescine-binding protein PotD (TC 3.A.1.11.1)	<a href=&#39;?page=Annotation&feature=fig|6666666.200770.peg.681&#39; target=_blank>fig|6666666.200770.peg.681</a>, <a href=&#39;?page=Annotation&feature=fig|6666666.200770.peg.1482&#39; target=_blank>fig|6666666.200770.peg.1482</a>	yes	<a href=&#39;?page=Annotation&feature=fig|6666666.198408.peg.2277&#39; target=_blank>fig|6666666.198408.peg.2277</a>, <a href=&#39;?page=Annotation&feature=fig|6666666.198408.peg.2860&#39; target=_blank>fig|6666666.198408.peg.2860</a>	yes
A and B	Amino Acids and Derivatives	Arginine; urea cycle, polyamines	Polyamine Metabolism	Agmatinase (EC 3.5.3.11)	<a href=&#39;?page=Annotation&feature=fig|6666666.200770.peg.4050&#39; target=_blank>fig|6666666.200770.peg.4050</a>	yes	<a href=&#39;?page=Annotation&feature=fig|6666666.198408.peg.5766&#39; target=_blank>fig|6666666.198408.peg.5766</a>	yes
A and B	Amino Acids and Derivatives	Arginine; urea cycle, polyamines	Polyamine Metabolism	Agmatine deiminase (EC 3.5.3.12)	<a href=&#39;?page=Annotation&feature=fig|6666666.200770.peg.4782&#39; target=_blank>fig|6666666.200770.peg.4782</a>	yes	<a href=&#39;?page=Annotation&feature=fig|6666666.198408.peg.308&#39; target=_blank>fig|6666666.198408.peg.308</a>	yes
A and B	Amino Acids and Derivatives	Arginine; urea cycle, polyamines	Polyamine Metabolism	Arginine decarboxylase (EC 4.1.1.19)	<a href=&#39;?page=Annotation&feature=fig|6666666.200770.peg.1080&#39; target=_blank>fig|6666666.200770.peg.1080</a>, <a href=&#39;?page=Annotation&feature=fig|6666666.200770.peg.4880&#39; target=_blank>fig|6666666.200770.peg.4880</a>	yes	<a href=&#39;?page=Annotation&feature=fig|6666666.198408.peg.878&#39; target=_blank>fig|6666666.198408.peg.878</a>	yes
A and B	Amino Acids and Derivatives	Arginine; urea cycle, polyamines	Polyamine Metabolism	Arginine/ornithine antiporter ArcD	<a href=&#39;?page=Annotation&feature=fig|6666666.200770.peg.2097&#39; target=_blank>fig|6666666.200770.peg.2097</a>, <a href=&#39;?page=Annotation&feature=fig|6666666.200770.peg.2098&#39; target=_blank>fig|6666666.200770.peg.2098</a>	yes	<a href=&#39;?page=Annotation&feature=fig|6666666.198408.peg.5348&#39; target=_blank>fig|6666666.198408.peg.5348</a>, <a href=&#39;?page=Annotation&feature=fig|6666666.198408.peg.5349&#39; target=_blank>fig|6666666.198408.peg.5349</a>	yes
A and B	Amino Acids and Derivatives	Arginine; urea cycle, polyamines	Polyamine Metabolism	Biosynthetic arginine decarboxylase (EC 4.1.1.19)	<a href=&#39;?page=Annotation&feature=fig|6666666.200770.peg.4557&#39; target=_blank>fig|6666666.200770.peg.4557</a>	yes	<a href=&#39;?page=Annotation&feature=fig|6666666.198408.peg.688&#39; target=_blank>fig|6666666.198408.peg.688</a>	yes
A and B	Amino Acids and Derivatives	Arginine; urea cycle, polyamines	Polyamine Metabolism	Carbamate kinase (EC 2.7.2.2)	<a href=&#39;?page=Annotation&feature=fig|6666666.200770.peg.2101&#39; target=_blank>fig|6666666.200770.peg.2101</a>	yes	<a href=&#39;?page=Annotation&feature=fig|6666666.198408.peg.5345&#39; target=_blank>fig|6666666.198408.peg.5345</a>	yes
A and B	Amino Acids and Derivatives	Arginine; urea cycle, polyamines	Polyamine Metabolism	Carboxynorspermidine decarboxylase, putative (EC 4.1.1.-)	<a href=&#39;?page=Annotation&feature=fig|6666666.200770.peg.5619&#39; target=_blank>fig|6666666.200770.peg.5619</a>	yes	<a href=&#39;?page=Annotation&feature=fig|6666666.198408.peg.4598&#39; target=_blank>fig|6666666.198408.peg.4598</a>	yes
A and B	Amino Acids and Derivatives	Arginine; urea cycle, polyamines	Polyamine Metabolism	DNA-binding response regulator, LuxR family, near polyamine transporter	<a href=&#39;?page=Annotation&feature=fig|6666666.200770.peg.679&#39; target=_blank>fig|6666666.200770.peg.679</a>, <a href=&#39;?page=Annotation&feature=fig|6666666.200770.peg.5079&#39; target=_blank>fig|6666666.200770.peg.5079</a>	yes	<a href=&#39;?page=Annotation&feature=fig|6666666.198408.peg.2862&#39; target=_blank>fig|6666666.198408.peg.2862</a>	yes
A and B	Amino Acids and Derivatives	Arginine; urea cycle, polyamines	Polyamine Metabolism	Ornithine decarboxylase (EC 4.1.1.17)	<a href=&#39;?page=Annotation&feature=fig|6666666.200770.peg.1080&#39; target=_blank>fig|6666666.200770.peg.1080</a>, <a href=&#39;?page=Annotation&feature=fig|6666666.200770.peg.4880&#39; target=_blank>fig|6666666.200770.peg.4880</a>	yes	<a href=&#39;?page=Annotation&feature=fig|6666666.198408.peg.878&#39; target=_blank>fig|6666666.198408.peg.878</a>	yes
A and B	Amino Acids and Derivatives	Arginine; urea cycle, polyamines	Polyamine Metabolism	Probable two-component sensor, near polyamine transporter	<a href=&#39;?page=Annotation&feature=fig|6666666.200770.peg.678&#39; target=_blank>fig|6666666.200770.peg.678</a>	yes	<a href=&#39;?page=Annotation&feature=fig|6666666.198408.peg.2863&#39; target=_blank>fig|6666666.198408.peg.2863</a>	yes
A and B	Amino Acids and Derivatives	Arginine; urea cycle, polyamines	Polyamine Metabolism	Putrescine ABC transporter putrescine-binding protein PotF (TC 3.A.1.11.2)	<a href=&#39;?page=Annotation&feature=fig|6666666.200770.peg.194&#39; target=_blank>fig|6666666.200770.peg.194</a>, <a href=&#39;?page=Annotation&feature=fig|6666666.200770.peg.401&#39; target=_blank>fig|6666666.200770.peg.401</a>, <a href=&#39;?page=Annotation&feature=fig|6666666.200770.peg.402&#39; target=_blank>fig|6666666.200770.peg.402</a>, <a href=&#39;?page=Annotation&feature=fig|6666666.2…	yes	<a href=&#39;?page=Annotation&feature=fig|6666666.198408.peg.1714&#39; target=_blank>fig|6666666.198408.peg.1714</a>, <a href=&#39;?page=Annotation&feature=fig|6666666.198408.peg.1715&#39; target=_blank>fig|6666666.198408.peg.1715</a>, <a href=&#39;?page=Annotation&feature=fig|6666666.198408.peg.1923&#39; target=_blank>fig|6666666.198408.peg.1923</a>, <a href=&#39;?page=Annotation&feature=fig|666…	yes
A and B	Amino Acids and Derivatives	Arginine; urea cycle, polyamines	Polyamine Metabolism	Putrescine transport ATP-binding protein PotA (TC 3.A.1.11.1)	<a href=&#39;?page=Annotation&feature=fig|6666666.200770.peg.680&#39; target=_blank>fig|6666666.200770.peg.680</a>, <a href=&#39;?page=Annotation&feature=fig|6666666.200770.peg.1480&#39; target=_blank>fig|6666666.200770.peg.1480</a>	yes	<a href=&#39;?page=Annotation&feature=fig|6666666.198408.peg.2278&#39; target=_blank>fig|6666666.198408.peg.2278</a>, <a href=&#39;?page=Annotation&feature=fig|6666666.198408.peg.2861&#39; target=_blank>fig|6666666.198408.peg.2861</a>	yes
A and B	Amino Acids and Derivatives	Arginine; urea cycle, polyamines	Polyamine Metabolism	Putrescine transport ATP-binding protein PotG (TC 3.A.1.11.2)	<a href=&#39;?page=Annotation&feature=fig|6666666.200770.peg.403&#39; target=_blank>fig|6666666.200770.peg.403</a>	yes	<a href=&#39;?page=Annotation&feature=fig|6666666.198408.peg.1713&#39; target=_blank>fig|6666666.198408.peg.1713</a>	yes
A and B	Amino Acids and Derivatives	Arginine; urea cycle, polyamines	Polyamine Metabolism	Putrescine transport system permease protein PotH (TC 3.A.1.11.2)	<a href=&#39;?page=Annotation&feature=fig|6666666.200770.peg.404&#39; target=_blank>fig|6666666.200770.peg.404</a>	yes	<a href=&#39;?page=Annotation&feature=fig|6666666.198408.peg.1712&#39; target=_blank>fig|6666666.198408.peg.1712</a>	yes
A and B	Amino Acids and Derivatives	Arginine; urea cycle, polyamines	Polyamine Metabolism	Putrescine transport system permease protein PotI (TC 3.A.1.11.2)	<a href=&#39;?page=Annotation&feature=fig|6666666.200770.peg.405&#39; target=_blank>fig|6666666.200770.peg.405</a>	yes	<a href=&#39;?page=Annotation&feature=fig|6666666.198408.peg.1711&#39; target=_blank>fig|6666666.198408.peg.1711</a>	yes
A and B	Amino Acids and Derivatives	Arginine; urea cycle, polyamines	Polyamine Metabolism	Spermidine Putrescine ABC transporter permease component PotB (TC 3.A.1.11.1)	<a href=&#39;?page=Annotation&feature=fig|6666666.200770.peg.682&#39; target=_blank>fig|6666666.200770.peg.682</a>, <a href=&#39;?page=Annotation&feature=fig|6666666.200770.peg.1479&#39; target=_blank>fig|6666666.200770.peg.1479</a>, <a href=&#39;?page=Annotation&feature=fig|6666666.200770.peg.2871&#39; target=_blank>fig|6666666.200770.peg.2871</a>	yes	<a href=&#39;?page=Annotation&feature=fig|6666666.198408.peg.2279&#39; target=_blank>fig|6666666.198408.peg.2279</a>, <a href=&#39;?page=Annotation&feature=fig|6666666.198408.peg.2859&#39; target=_blank>fig|6666666.198408.peg.2859</a>, <a href=&#39;?page=Annotation&feature=fig|6666666.198408.peg.3629&#39; target=_blank>fig|6666666.198408.peg.3629</a>	yes
A and B	Amino Acids and Derivatives	Arginine; urea cycle, polyamines	Polyamine Metabolism	Spermidine Putrescine ABC transporter permease component potC (TC_3.A.1.11.1)	<a href=&#39;?page=Annotation&feature=fig|6666666.200770.peg.683&#39; target=_blank>fig|6666666.200770.peg.683</a>, <a href=&#39;?page=Annotation&feature=fig|6666666.200770.peg.1478&#39; target=_blank>fig|6666666.200770.peg.1478</a>	yes	<a href=&#39;?page=Annotation&feature=fig|6666666.198408.peg.2280&#39; target=_blank>fig|6666666.198408.peg.2280</a>, <a href=&#39;?page=Annotation&feature=fig|6666666.198408.peg.2858&#39; target=_blank>fig|6666666.198408.peg.2858</a>	yes
A and B	Amino Acids and Derivatives	Arginine; urea cycle, polyamines	Polyamine Metabolism	Spermidine synthase (EC 2.5.1.16)	<a href=&#39;?page=Annotation&feature=fig|6666666.200770.peg.3200&#39; target=_blank>fig|6666666.200770.peg.3200</a>	yes	<a href=&#39;?page=Annotation&feature=fig|6666666.198408.peg.1407&#39; target=_blank>fig|6666666.198408.peg.1407</a>, <a href=&#39;?page=Annotation&feature=fig|6666666.198408.peg.3342&#39; target=_blank>fig|6666666.198408.peg.3342</a>	yes
A and B	Amino Acids and Derivatives	Arginine; urea cycle, polyamines	Putrescine utilization pathways	4-aminobutyraldehyde dehydrogenase (EC 1.2.1.19)	<a href=&#39;?page=Annotation&feature=fig|6666666.200770.peg.1476&#39; target=_blank>fig|6666666.200770.peg.1476</a>, <a href=&#39;?page=Annotation&feature=fig|6666666.200770.peg.1483&#39; target=_blank>fig|6666666.200770.peg.1483</a>	yes	<a href=&#39;?page=Annotation&feature=fig|6666666.198408.peg.2276&#39; target=_blank>fig|6666666.198408.peg.2276</a>, <a href=&#39;?page=Annotation&feature=fig|6666666.198408.peg.2281&#39; target=_blank>fig|6666666.198408.peg.2281</a>	yes
A and B	Amino Acids and Derivatives	Arginine; urea cycle, polyamines	Putrescine utilization pathways	Gamma-aminobutyrate:alpha-ketoglutarate aminotransferase (EC 2.6.1.19)	<a href=&#39;?page=Annotation&feature=fig|6666666.200770.peg.1895&#39; target=_blank>fig|6666666.200770.peg.1895</a>, <a href=&#39;?page=Annotation&feature=fig|6666666.200770.peg.3603&#39; target=_blank>fig|6666666.200770.peg.3603</a>, <a href=&#39;?page=Annotation&feature=fig|6666666.200770.peg.4677&#39; target=_blank>fig|6666666.200770.peg.4677</a>	yes	<a href=&#39;?page=Annotation&feature=fig|6666666.198408.peg.214&#39; target=_blank>fig|6666666.198408.peg.214</a>, <a href=&#39;?page=Annotation&feature=fig|6666666.198408.peg.5125&#39; target=_blank>fig|6666666.198408.peg.5125</a>	yes
A and B	Amino Acids and Derivatives	Arginine; urea cycle, polyamines	Putrescine utilization pathways	Gamma-glutamyl-putrescine oxidase (EC1.4.3.-)	<a href=&#39;?page=Annotation&feature=fig|6666666.200770.peg.283&#39; target=_blank>fig|6666666.200770.peg.283</a>, <a href=&#39;?page=Annotation&feature=fig|6666666.200770.peg.4826&#39; target=_blank>fig|6666666.200770.peg.4826</a>	yes	<a href=&#39;?page=Annotation&feature=fig|6666666.198408.peg.1836&#39; target=_blank>fig|6666666.198408.peg.1836</a>, <a href=&#39;?page=Annotation&feature=fig|6666666.198408.peg.3909&#39; target=_blank>fig|6666666.198408.peg.3909</a>	yes
A and B	Amino Acids and Derivatives	Arginine; urea cycle, polyamines	Putrescine utilization pathways	Putrescine utilization regulator	<a href=&#39;?page=Annotation&feature=fig|6666666.200770.peg.289&#39; target=_blank>fig|6666666.200770.peg.289</a>	yes	<a href=&#39;?page=Annotation&feature=fig|6666666.198408.peg.1829&#39; target=_blank>fig|6666666.198408.peg.1829</a>	yes
A and B	Amino Acids and Derivatives	Arginine; urea cycle, polyamines	Urea carboxylase and Allophanate hydrolase cluster	Allophanate hydrolase (EC 3.5.1.54)	<a href=&#39;?page=Annotation&feature=fig|6666666.200770.peg.5528&#39; target=_blank>fig|6666666.200770.peg.5528</a>	yes	<a href=&#39;?page=Annotation&feature=fig|6666666.198408.peg.4877&#39; target=_blank>fig|6666666.198408.peg.4877</a>	yes
A and B	Amino Acids and Derivatives	Arginine; urea cycle, polyamines	Urea carboxylase and Allophanate hydrolase cluster	Allophanate hydrolase 2 subunit 1 (EC 3.5.1.54)	<a href=&#39;?page=Annotation&feature=fig|6666666.200770.peg.2021&#39; target=_blank>fig|6666666.200770.peg.2021</a>, <a href=&#39;?page=Annotation&feature=fig|6666666.200770.peg.3576&#39; target=_blank>fig|6666666.200770.peg.3576</a>	yes	<a href=&#39;?page=Annotation&feature=fig|6666666.198408.peg.1582&#39; target=_blank>fig|6666666.198408.peg.1582</a>, <a href=&#39;?page=Annotation&feature=fig|6666666.198408.peg.5445&#39; target=_blank>fig|6666666.198408.peg.5445</a>	yes
A and B	Amino Acids and Derivatives	Arginine; urea cycle, polyamines	Urea carboxylase and Allophanate hydrolase cluster	Allophanate hydrolase 2 subunit 2 (EC 3.5.1.54)	<a href=&#39;?page=Annotation&feature=fig|6666666.200770.peg.1788&#39; target=_blank>fig|6666666.200770.peg.1788</a>, <a href=&#39;?page=Annotation&feature=fig|6666666.200770.peg.2020&#39; target=_blank>fig|6666666.200770.peg.2020</a>, <a href=&#39;?page=Annotation&feature=fig|6666666.200770.peg.3575&#39; target=_blank>fig|6666666.200770.peg.3575</a>	yes	<a href=&#39;?page=Annotation&feature=fig|6666666.198408.peg.1581&#39; target=_blank>fig|6666666.198408.peg.1581</a>, <a href=&#39;?page=Annotation&feature=fig|6666666.198408.peg.5446&#39; target=_blank>fig|6666666.198408.peg.5446</a>	yes
A and B	Amino Acids and Derivatives	Arginine; urea cycle, polyamines	Urea carboxylase and Allophanate hydrolase cluster	Biotin carboxylase (EC 6.3.4.14)	<a href=&#39;?page=Annotation&feature=fig|6666666.200770.peg.6139&#39; target=_blank>fig|6666666.200770.peg.6139</a>	yes	<a href=&#39;?page=Annotation&feature=fig|6666666.198408.peg.5941&#39; target=_blank>fig|6666666.198408.peg.5941</a>	yes
A and B	Amino Acids and Derivatives	Arginine; urea cycle, polyamines	Urea carboxylase and Allophanate hydrolase cluster	Lactam utilization protein LamB	<a href=&#39;?page=Annotation&feature=fig|6666666.200770.peg.1787&#39; target=_blank>fig|6666666.200770.peg.1787</a>, <a href=&#39;?page=Annotation&feature=fig|6666666.200770.peg.2022&#39; target=_blank>fig|6666666.200770.peg.2022</a>, <a href=&#39;?page=Annotation&feature=fig|6666666.200770.peg.3573&#39; target=_blank>fig|6666666.200770.peg.3573</a>	yes	<a href=&#39;?page=Annotation&feature=fig|6666666.198408.peg.1583&#39; target=_blank>fig|6666666.198408.peg.1583</a>, <a href=&#39;?page=Annotation&feature=fig|6666666.198408.peg.5444&#39; target=_blank>fig|6666666.198408.peg.5444</a>	yes
A and B	Amino Acids and Derivatives	Arginine; urea cycle, polyamines	Urea carboxylase and Allophanate hydrolase cluster	Urea carboxylase (EC 6.3.4.6)	<a href=&#39;?page=Annotation&feature=fig|6666666.200770.peg.1695&#39; target=_blank>fig|6666666.200770.peg.1695</a>	yes	<a href=&#39;?page=Annotation&feature=fig|6666666.198408.peg.94&#39; target=_blank>fig|6666666.198408.peg.94</a>	yes
A and B	Amino Acids and Derivatives	Arginine; urea cycle, polyamines	Urea decomposition	Allophanate hydrolase (EC 3.5.1.54)	<a href=&#39;?page=Annotation&feature=fig|6666666.200770.peg.5528&#39; target=_blank>fig|6666666.200770.peg.5528</a>	yes	<a href=&#39;?page=Annotation&feature=fig|6666666.198408.peg.4877&#39; target=_blank>fig|6666666.198408.peg.4877</a>	yes
A and B	Amino Acids and Derivatives	Arginine; urea cycle, polyamines	Urea decomposition	Eukaryotic-type low-affinity urea transporter	<a href=&#39;?page=Annotation&feature=fig|6666666.200770.peg.3146&#39; target=_blank>fig|6666666.200770.peg.3146</a>	yes	<a href=&#39;?page=Annotation&feature=fig|6666666.198408.peg.1340&#39; target=_blank>fig|6666666.198408.peg.1340</a>	yes
A and B	Amino Acids and Derivatives	Arginine; urea cycle, polyamines	Urea decomposition	Urea ABC transporter, ATPase protein UrtD	<a href=&#39;?page=Annotation&feature=fig|6666666.200770.peg.3536&#39; target=_blank>fig|6666666.200770.peg.3536</a>, <a href=&#39;?page=Annotation&feature=fig|6666666.200770.peg.4517&#39; target=_blank>fig|6666666.200770.peg.4517</a>	yes	<a href=&#39;?page=Annotation&feature=fig|6666666.198408.peg.649&#39; target=_blank>fig|6666666.198408.peg.649</a>, <a href=&#39;?page=Annotation&feature=fig|6666666.198408.peg.2567&#39; target=_blank>fig|6666666.198408.peg.2567</a>, <a href=&#39;?page=Annotation&feature=fig|6666666.198408.peg.3811&#39; target=_blank>fig|6666666.198408.peg.3811</a>	yes
A and B	Amino Acids and Derivatives	Arginine; urea cycle, polyamines	Urea decomposition	Urea ABC transporter, ATPase protein UrtE	<a href=&#39;?page=Annotation&feature=fig|6666666.200770.peg.4516&#39; target=_blank>fig|6666666.200770.peg.4516</a>	yes	<a href=&#39;?page=Annotation&feature=fig|6666666.198408.peg.647&#39; target=_blank>fig|6666666.198408.peg.647</a>, <a href=&#39;?page=Annotation&feature=fig|6666666.198408.peg.3812&#39; target=_blank>fig|6666666.198408.peg.3812</a>	yes
A and B	Amino Acids and Derivatives	Arginine; urea cycle, polyamines	Urea decomposition	Urea ABC transporter, permease protein UrtB	<a href=&#39;?page=Annotation&feature=fig|6666666.200770.peg.4519&#39; target=_blank>fig|6666666.200770.peg.4519</a>	yes	<a href=&#39;?page=Annotation&feature=fig|6666666.198408.peg.651&#39; target=_blank>fig|6666666.198408.peg.651</a>, <a href=&#39;?page=Annotation&feature=fig|6666666.198408.peg.3809&#39; target=_blank>fig|6666666.198408.peg.3809</a>	yes
A and B	Amino Acids and Derivatives	Arginine; urea cycle, polyamines	Urea decomposition	Urea ABC transporter, permease protein UrtC	<a href=&#39;?page=Annotation&feature=fig|6666666.200770.peg.4518&#39; target=_blank>fig|6666666.200770.peg.4518</a>	yes	<a href=&#39;?page=Annotation&feature=fig|6666666.198408.peg.650&#39; target=_blank>fig|6666666.198408.peg.650</a>, <a href=&#39;?page=Annotation&feature=fig|6666666.198408.peg.3810&#39; target=_blank>fig|6666666.198408.peg.3810</a>	yes
A and B	Amino Acids and Derivatives	Arginine; urea cycle, polyamines	Urea decomposition	Urea ABC transporter, substrate binding protein UrtA	<a href=&#39;?page=Annotation&feature=fig|6666666.200770.peg.4520&#39; target=_blank>fig|6666666.200770.peg.4520</a>	yes	<a href=&#39;?page=Annotation&feature=fig|6666666.198408.peg.652&#39; target=_blank>fig|6666666.198408.peg.652</a>	yes
A and B	Amino Acids and Derivatives	Arginine; urea cycle, polyamines	Urea decomposition	Urea carboxylase (EC 6.3.4.6)	<a href=&#39;?page=Annotation&feature=fig|6666666.200770.peg.1695&#39; target=_blank>fig|6666666.200770.peg.1695</a>	yes	<a href=&#39;?page=Annotation&feature=fig|6666666.198408.peg.94&#39; target=_blank>fig|6666666.198408.peg.94</a>	yes
A and B	Amino Acids and Derivatives	Arginine; urea cycle, polyamines	Urea decomposition	Urea carboxylase-related ABC transporter, ATPase protein	<a href=&#39;?page=Annotation&feature=fig|6666666.200770.peg.1699&#39; target=_blank>fig|6666666.200770.peg.1699</a>	yes	<a href=&#39;?page=Annotation&feature=fig|6666666.198408.peg.91&#39; target=_blank>fig|6666666.198408.peg.91</a>	yes
A and B	Amino Acids and Derivatives	Arginine; urea cycle, polyamines	Urea decomposition	Urea carboxylase-related ABC transporter, periplasmic substrate-binding protein	<a href=&#39;?page=Annotation&feature=fig|6666666.200770.peg.1701&#39; target=_blank>fig|6666666.200770.peg.1701</a>	yes	<a href=&#39;?page=Annotation&feature=fig|6666666.198408.peg.89&#39; target=_blank>fig|6666666.198408.peg.89</a>	yes
A and B	Amino Acids and Derivatives	Arginine; urea cycle, polyamines	Urea decomposition	Urea carboxylase-related ABC transporter, permease protein	<a href=&#39;?page=Annotation&feature=fig|6666666.200770.peg.1700&#39; target=_blank>fig|6666666.200770.peg.1700</a>	yes	<a href=&#39;?page=Annotation&feature=fig|6666666.198408.peg.90&#39; target=_blank>fig|6666666.198408.peg.90</a>	yes
A and B	Amino Acids and Derivatives	Arginine; urea cycle, polyamines	Urea decomposition	Urea carboxylase-related aminomethyltransferase (EC 2.1.2.10)	<a href=&#39;?page=Annotation&feature=fig|6666666.200770.peg.1697&#39; target=_blank>fig|6666666.200770.peg.1697</a>, <a href=&#39;?page=Annotation&feature=fig|6666666.200770.peg.1698&#39; target=_blank>fig|6666666.200770.peg.1698</a>	yes	<a href=&#39;?page=Annotation&feature=fig|6666666.198408.peg.92&#39; target=_blank>fig|6666666.198408.peg.92</a>, <a href=&#39;?page=Annotation&feature=fig|6666666.198408.peg.93&#39; target=_blank>fig|6666666.198408.peg.93</a>	yes
A and B	Amino Acids and Derivatives	Arginine; urea cycle, polyamines	Urea decomposition	Urease accessory protein UreD	<a href=&#39;?page=Annotation&feature=fig|6666666.200770.peg.4515&#39; target=_blank>fig|6666666.200770.peg.4515</a>	yes	<a href=&#39;?page=Annotation&feature=fig|6666666.198408.peg.646&#39; target=_blank>fig|6666666.198408.peg.646</a>	yes
A and B	Amino Acids and Derivatives	Arginine; urea cycle, polyamines	Urea decomposition	Urease accessory protein UreE	<a href=&#39;?page=Annotation&feature=fig|6666666.200770.peg.4497&#39; target=_blank>fig|6666666.200770.peg.4497</a>	yes	<a href=&#39;?page=Annotation&feature=fig|6666666.198408.peg.626&#39; target=_blank>fig|6666666.198408.peg.626</a>	yes
A and B	Amino Acids and Derivatives	Arginine; urea cycle, polyamines	Urea decomposition	Urease accessory protein UreF	<a href=&#39;?page=Annotation&feature=fig|6666666.200770.peg.4496&#39; target=_blank>fig|6666666.200770.peg.4496</a>	yes	<a href=&#39;?page=Annotation&feature=fig|6666666.198408.peg.625&#39; target=_blank>fig|6666666.198408.peg.625</a>	yes
A and B	Amino Acids and Derivatives	Arginine; urea cycle, polyamines	Urea decomposition	Urease accessory protein UreG	<a href=&#39;?page=Annotation&feature=fig|6666666.200770.peg.4495&#39; target=_blank>fig|6666666.200770.peg.4495</a>	yes	<a href=&#39;?page=Annotation&feature=fig|6666666.198408.peg.624&#39; target=_blank>fig|6666666.198408.peg.624</a>	yes
A and B	Amino Acids and Derivatives	Arginine; urea cycle, polyamines	Urea decomposition	Urease alpha subunit (EC 3.5.1.5)	<a href=&#39;?page=Annotation&feature=fig|6666666.200770.peg.4510&#39; target=_blank>fig|6666666.200770.peg.4510</a>	yes	<a href=&#39;?page=Annotation&feature=fig|6666666.198408.peg.641&#39; target=_blank>fig|6666666.198408.peg.641</a>	yes
A and B	Amino Acids and Derivatives	Arginine; urea cycle, polyamines	Urea decomposition	Urease beta subunit (EC 3.5.1.5)	<a href=&#39;?page=Annotation&feature=fig|6666666.200770.peg.4511&#39; target=_blank>fig|6666666.200770.peg.4511</a>	yes	<a href=&#39;?page=Annotation&feature=fig|6666666.198408.peg.642&#39; target=_blank>fig|6666666.198408.peg.642</a>	yes
A and B	Amino Acids and Derivatives	Arginine; urea cycle, polyamines	Urea decomposition	Urease gamma subunit (EC 3.5.1.5)	<a href=&#39;?page=Annotation&feature=fig|6666666.200770.peg.4514&#39; target=_blank>fig|6666666.200770.peg.4514</a>	yes	<a href=&#39;?page=Annotation&feature=fig|6666666.198408.peg.645&#39; target=_blank>fig|6666666.198408.peg.645</a>	yes
A and B	Amino Acids and Derivatives	Arginine; urea cycle, polyamines	Urease subunits	Urease accessory protein UreD	<a href=&#39;?page=Annotation&feature=fig|6666666.200770.peg.4515&#39; target=_blank>fig|6666666.200770.peg.4515</a>	yes	<a href=&#39;?page=Annotation&feature=fig|6666666.198408.peg.646&#39; target=_blank>fig|6666666.198408.peg.646</a>	yes
A and B	Amino Acids and Derivatives	Arginine; urea cycle, polyamines	Urease subunits	Urease accessory protein UreE	<a href=&#39;?page=Annotation&feature=fig|6666666.200770.peg.4497&#39; target=_blank>fig|6666666.200770.peg.4497</a>	yes	<a href=&#39;?page=Annotation&feature=fig|6666666.198408.peg.626&#39; target=_blank>fig|6666666.198408.peg.626</a>	yes
A and B	Amino Acids and Derivatives	Arginine; urea cycle, polyamines	Urease subunits	Urease accessory protein UreF	<a href=&#39;?page=Annotation&feature=fig|6666666.200770.peg.4496&#39; target=_blank>fig|6666666.200770.peg.4496</a>	yes	<a href=&#39;?page=Annotation&feature=fig|6666666.198408.peg.625&#39; target=_blank>fig|6666666.198408.peg.625</a>	yes
A and B	Amino Acids and Derivatives	Arginine; urea cycle, polyamines	Urease subunits	Urease accessory protein UreG	<a href=&#39;?page=Annotation&feature=fig|6666666.200770.peg.4495&#39; target=_blank>fig|6666666.200770.peg.4495</a>	yes	<a href=&#39;?page=Annotation&feature=fig|6666666.198408.peg.624&#39; target=_blank>fig|6666666.198408.peg.624</a>	yes
A and B	Amino Acids and Derivatives	Arginine; urea cycle, polyamines	Urease subunits	Urease alpha subunit (EC 3.5.1.5)	<a href=&#39;?page=Annotation&feature=fig|6666666.200770.peg.4510&#39; target=_blank>fig|6666666.200770.peg.4510</a>	yes	<a href=&#39;?page=Annotation&feature=fig|6666666.198408.peg.641&#39; target=_blank>fig|6666666.198408.peg.641</a>	yes
A and B	Amino Acids and Derivatives	Arginine; urea cycle, polyamines	Urease subunits	Urease beta subunit (EC 3.5.1.5)	<a href=&#39;?page=Annotation&feature=fig|6666666.200770.peg.4511&#39; target=_blank>fig|6666666.200770.peg.4511</a>	yes	<a href=&#39;?page=Annotation&feature=fig|6666666.198408.peg.642&#39; target=_blank>fig|6666666.198408.peg.642</a>	yes
A and B	Amino Acids and Derivatives	Arginine; urea cycle, polyamines	Urease subunits	Urease gamma subunit (EC 3.5.1.5)	<a href=&#39;?page=Annotation&feature=fig|6666666.200770.peg.4514&#39; target=_blank>fig|6666666.200770.peg.4514</a>	yes	<a href=&#39;?page=Annotation&feature=fig|6666666.198408.peg.645&#39; target=_blank>fig|6666666.198408.peg.645</a>	yes
A	Amino Acids and Derivatives	Arginine; urea cycle, polyamines	Arginine and Ornithine Degradation	Arginase (EC 3.5.3.1)	<a href=&#39;?page=Annotation&feature=fig|6666666.200770.peg.1389&#39; target=_blank>fig|6666666.200770.peg.1389</a>	yes	<input type=&#39;button&#39; class=&#39;button&#39; value=&#39;find&#39; onclick=&#39;window.open("?page=SearchGene&fr=Arginase (EC 3.5.3.1)&organism=6666666.198408&subsystem=Arginine_and_Ornithine_Degradation&template_gene=fig|6666666.200770.peg.1389");&#39;>	no
A	Amino Acids and Derivatives	Arginine; urea cycle, polyamines	Arginine and Ornithine Degradation	Arginine ABC transporter, periplasmic arginine-binding protein ArtJ	<a href=&#39;?page=Annotation&feature=fig|6666666.200770.peg.5399&#39; target=_blank>fig|6666666.200770.peg.5399</a>	yes	<input type=&#39;button&#39; class=&#39;button&#39; value=&#39;find&#39; onclick=&#39;window.open("?page=SearchGene&fr=Arginine ABC transporter, periplasmic arginine-binding protein ArtJ&organism=6666666.198408&subsystem=Arginine_and_Ornithine_Degradation&template_gene=fig|6666666.200770.peg.5399");&#39;>	no
B	Amino Acids and Derivatives	Arginine; urea cycle, polyamines	Polyamine Metabolism	Putrescine/proton symporter, putrescine/ornithine antiporter PotE	<input type=&#39;button&#39; value=&#39;find&#39; onclick=&#39;window.open("?page=SearchGene&fr=Putrescine/proton symporter, putrescine/ornithine antiporter PotE&organism=6666666.200770&subsystem=Polyamine_Metabolism&template_gene=fig|6666666.198408.peg.4487");&#39;>	no	<a href=&#39;?page=Annotation&feature=fig|6666666.198408.peg.4487&#39; target=_blank>fig|6666666.198408.peg.4487</a>	yes
B	Amino Acids and Derivatives	Arginine; urea cycle, polyamines	Urea decomposition	Urea carboxylase-related amino acid permease	<input type=&#39;button&#39; value=&#39;find&#39; onclick=&#39;window.open("?page=SearchGene&fr=Urea carboxylase-related amino acid permease&organism=6666666.200770&subsystem=Urea_decomposition&template_gene=fig|6666666.198408.peg.3294");&#39;>	no	<a href=&#39;?page=Annotation&feature=fig|6666666.198408.peg.3294&#39; target=_blank>fig|6666666.198408.peg.3294</a>, <a href=&#39;?page=Annotation&feature=fig|6666666.198408.peg.4826&#39; target=_blank>fig|6666666.198408.peg.4826</a>	yes
B	Amino Acids and Derivatives	Arginine; urea cycle, polyamines	Urease subunits	Nickel-binding accessory protein UreJ-HupE	<input type=&#39;button&#39; value=&#39;find&#39; onclick=&#39;window.open("?page=SearchGene&fr=Nickel-binding accessory protein UreJ-HupE&organism=6666666.200770&subsystem=Urease_subunits&template_gene=fig|6666666.198408.peg.623");&#39;>	no	<a href=&#39;?page=Annotation&feature=fig|6666666.198408.peg.623&#39; target=_blank>fig|6666666.198408.peg.623</a>	yes
A and B	Amino Acids and Derivatives	Aromatic amino acids and derivatives	Aromatic amino acid degradation	4-hydroxyphenylpyruvate dioxygenase (EC 1.13.11.27)	<a href=&#39;?page=Annotation&feature=fig|6666666.200770.peg.830&#39; target=_blank>fig|6666666.200770.peg.830</a>, <a href=&#39;?page=Annotation&feature=fig|6666666.200770.peg.5299&#39; target=_blank>fig|6666666.200770.peg.5299</a>	yes	<a href=&#39;?page=Annotation&feature=fig|6666666.198408.peg.3362&#39; target=_blank>fig|6666666.198408.peg.3362</a>, <a href=&#39;?page=Annotation&feature=fig|6666666.198408.peg.6071&#39; target=_blank>fig|6666666.198408.peg.6071</a>	yes
A and B	Amino Acids and Derivatives	Aromatic amino acids and derivatives	Aromatic amino acid degradation	Anthranilate dioxygenase reductase	<a href=&#39;?page=Annotation&feature=fig|6666666.200770.peg.1823&#39; target=_blank>fig|6666666.200770.peg.1823</a>	yes	<a href=&#39;?page=Annotation&feature=fig|6666666.198408.peg.5055&#39; target=_blank>fig|6666666.198408.peg.5055</a>	yes
A and B	Amino Acids and Derivatives	Aromatic amino acids and derivatives	Aromatic amino acid degradation	Aromatic amino acid transport protein AroP	<a href=&#39;?page=Annotation&feature=fig|6666666.200770.peg.1822&#39; target=_blank>fig|6666666.200770.peg.1822</a>, <a href=&#39;?page=Annotation&feature=fig|6666666.200770.peg.2082&#39; target=_blank>fig|6666666.200770.peg.2082</a>	yes	<a href=&#39;?page=Annotation&feature=fig|6666666.198408.peg.5054&#39; target=_blank>fig|6666666.198408.peg.5054</a>, <a href=&#39;?page=Annotation&feature=fig|6666666.198408.peg.5366&#39; target=_blank>fig|6666666.198408.peg.5366</a>	yes
A and B	Amino Acids and Derivatives	Aromatic amino acids and derivatives	Aromatic amino acid degradation	Kynurenine formamidase, bacterial (EC 3.5.1.9)	<a href=&#39;?page=Annotation&feature=fig|6666666.200770.peg.845&#39; target=_blank>fig|6666666.200770.peg.845</a>, <a href=&#39;?page=Annotation&feature=fig|6666666.200770.peg.1820&#39; target=_blank>fig|6666666.200770.peg.1820</a>	yes	<a href=&#39;?page=Annotation&feature=fig|6666666.198408.peg.5052&#39; target=_blank>fig|6666666.198408.peg.5052</a>, <a href=&#39;?page=Annotation&feature=fig|6666666.198408.peg.6057&#39; target=_blank>fig|6666666.198408.peg.6057</a>	yes
A and B	Amino Acids and Derivatives	Aromatic amino acids and derivatives	Aromatic amino acid degradation	Phenylalanine hydroxylase transcriptional activator PhhR	<a href=&#39;?page=Annotation&feature=fig|6666666.200770.peg.3997&#39; target=_blank>fig|6666666.200770.peg.3997</a>	yes	<a href=&#39;?page=Annotation&feature=fig|6666666.198408.peg.5818&#39; target=_blank>fig|6666666.198408.peg.5818</a>	yes
A and B	Amino Acids and Derivatives	Aromatic amino acids and derivatives	Aromatic amino acid degradation	Phenylalanine-4-hydroxylase (EC 1.14.16.1)	<a href=&#39;?page=Annotation&feature=fig|6666666.200770.peg.3998&#39; target=_blank>fig|6666666.200770.peg.3998</a>	yes	<a href=&#39;?page=Annotation&feature=fig|6666666.198408.peg.5817&#39; target=_blank>fig|6666666.198408.peg.5817</a>	yes
A and B	Amino Acids and Derivatives	Aromatic amino acids and derivatives	Aromatic amino acid degradation	Phenylalanine-specific permease	<a href=&#39;?page=Annotation&feature=fig|6666666.200770.peg.1833&#39; target=_blank>fig|6666666.200770.peg.1833</a>	yes	<a href=&#39;?page=Annotation&feature=fig|6666666.198408.peg.5066&#39; target=_blank>fig|6666666.198408.peg.5066</a>	yes
A and B	Amino Acids and Derivatives	Aromatic amino acids and derivatives	Aromatic amino acid degradation	Probable 5-carboxymethyl-2-hydroxymuconate delta isomerase	<a href=&#39;?page=Annotation&feature=fig|6666666.200770.peg.1752&#39; target=_blank>fig|6666666.200770.peg.1752</a>	yes	<a href=&#39;?page=Annotation&feature=fig|6666666.198408.peg.6&#39; target=_blank>fig|6666666.198408.peg.6</a>	yes
A and B	Amino Acids and Derivatives	Aromatic amino acids and derivatives	Aromatic amino acid degradation	Tryptophan 2,3-dioxygenase (EC 1.13.11.11)	<a href=&#39;?page=Annotation&feature=fig|6666666.200770.peg.1821&#39; target=_blank>fig|6666666.200770.peg.1821</a>	yes	<a href=&#39;?page=Annotation&feature=fig|6666666.198408.peg.5053&#39; target=_blank>fig|6666666.198408.peg.5053</a>	yes
A and B	Amino Acids and Derivatives	Aromatic amino acids and derivatives	Chorismate: Intermediate for synthesis of Tryptophan, PAPA antibiotics, PABA, 3-hydroxyanthranilate and more.	Aminodeoxychorismate lyase (EC 4.1.3.38)	<a href=&#39;?page=Annotation&feature=fig|6666666.200770.peg.1934&#39; target=_blank>fig|6666666.200770.peg.1934</a>	yes	<a href=&#39;?page=Annotation&feature=fig|6666666.198408.peg.5539&#39; target=_blank>fig|6666666.198408.peg.5539</a>	yes
A and B	Amino Acids and Derivatives	Aromatic amino acids and derivatives	Chorismate: Intermediate for synthesis of Tryptophan, PAPA antibiotics, PABA, 3-hydroxyanthranilate and more.	Anthranilate phosphoribosyltransferase (EC 2.4.2.18)	<a href=&#39;?page=Annotation&feature=fig|6666666.200770.peg.689&#39; target=_blank>fig|6666666.200770.peg.689</a>	yes	<a href=&#39;?page=Annotation&feature=fig|6666666.198408.peg.2852&#39; target=_blank>fig|6666666.198408.peg.2852</a>	yes
A and B	Amino Acids and Derivatives	Aromatic amino acids and derivatives	Chorismate: Intermediate for synthesis of Tryptophan, PAPA antibiotics, PABA, 3-hydroxyanthranilate and more.	Anthranilate synthase, amidotransferase component (EC 4.1.3.27)	<a href=&#39;?page=Annotation&feature=fig|6666666.200770.peg.688&#39; target=_blank>fig|6666666.200770.peg.688</a>	yes	<a href=&#39;?page=Annotation&feature=fig|6666666.198408.peg.2853&#39; target=_blank>fig|6666666.198408.peg.2853</a>	yes
A and B	Amino Acids and Derivatives	Aromatic amino acids and derivatives	Chorismate: Intermediate for synthesis of Tryptophan, PAPA antibiotics, PABA, 3-hydroxyanthranilate and more.	Anthranilate synthase, aminase component (EC 4.1.3.27)	<a href=&#39;?page=Annotation&feature=fig|6666666.200770.peg.687&#39; target=_blank>fig|6666666.200770.peg.687</a>	yes	<a href=&#39;?page=Annotation&feature=fig|6666666.198408.peg.2854&#39; target=_blank>fig|6666666.198408.peg.2854</a>	yes
A and B	Amino Acids and Derivatives	Aromatic amino acids and derivatives	Chorismate: Intermediate for synthesis of Tryptophan, PAPA antibiotics, PABA, 3-hydroxyanthranilate and more.	Indole-3-glycerol phosphate synthase (EC 4.1.1.48)	<a href=&#39;?page=Annotation&feature=fig|6666666.200770.peg.690&#39; target=_blank>fig|6666666.200770.peg.690</a>	yes	<a href=&#39;?page=Annotation&feature=fig|6666666.198408.peg.2851&#39; target=_blank>fig|6666666.198408.peg.2851</a>, <a href=&#39;?page=Annotation&feature=fig|6666666.198408.peg.3893&#39; target=_blank>fig|6666666.198408.peg.3893</a>	yes
A and B	Amino Acids and Derivatives	Aromatic amino acids and derivatives	Chorismate: Intermediate for synthesis of Tryptophan, PAPA antibiotics, PABA, 3-hydroxyanthranilate and more.	Isochorismatase (EC 3.3.2.1)	<a href=&#39;?page=Annotation&feature=fig|6666666.200770.peg.3880&#39; target=_blank>fig|6666666.200770.peg.3880</a>, <a href=&#39;?page=Annotation&feature=fig|6666666.200770.peg.5889&#39; target=_blank>fig|6666666.200770.peg.5889</a>, <a href=&#39;?page=Annotation&feature=fig|6666666.200770.peg.6142&#39; target=_blank>fig|6666666.200770.peg.6142</a>	yes	<a href=&#39;?page=Annotation&feature=fig|6666666.198408.peg.2340&#39; target=_blank>fig|6666666.198408.peg.2340</a>, <a href=&#39;?page=Annotation&feature=fig|6666666.198408.peg.4797&#39; target=_blank>fig|6666666.198408.peg.4797</a>, <a href=&#39;?page=Annotation&feature=fig|6666666.198408.peg.5939&#39; target=_blank>fig|6666666.198408.peg.5939</a>	yes
A and B	Amino Acids and Derivatives	Aromatic amino acids and derivatives	Chorismate: Intermediate for synthesis of Tryptophan, PAPA antibiotics, PABA, 3-hydroxyanthranilate and more.	Para-aminobenzoate synthase, amidotransferase component (EC 2.6.1.85)	<a href=&#39;?page=Annotation&feature=fig|6666666.200770.peg.688&#39; target=_blank>fig|6666666.200770.peg.688</a>, <a href=&#39;?page=Annotation&feature=fig|6666666.200770.peg.4202&#39; target=_blank>fig|6666666.200770.peg.4202</a>	yes	<a href=&#39;?page=Annotation&feature=fig|6666666.198408.peg.2853&#39; target=_blank>fig|6666666.198408.peg.2853</a>, <a href=&#39;?page=Annotation&feature=fig|6666666.198408.peg.5583&#39; target=_blank>fig|6666666.198408.peg.5583</a>	yes
A and B	Amino Acids and Derivatives	Aromatic amino acids and derivatives	Chorismate: Intermediate for synthesis of Tryptophan, PAPA antibiotics, PABA, 3-hydroxyanthranilate and more.	Para-aminobenzoate synthase, aminase component (EC 2.6.1.85)	<a href=&#39;?page=Annotation&feature=fig|6666666.200770.peg.4181&#39; target=_blank>fig|6666666.200770.peg.4181</a>	yes	<a href=&#39;?page=Annotation&feature=fig|6666666.198408.peg.5640&#39; target=_blank>fig|6666666.198408.peg.5640</a>	yes
A and B	Amino Acids and Derivatives	Aromatic amino acids and derivatives	Chorismate: Intermediate for synthesis of Tryptophan, PAPA antibiotics, PABA, 3-hydroxyanthranilate and more.	Phosphoribosylanthranilate isomerase (EC 5.3.1.24)	<a href=&#39;?page=Annotation&feature=fig|6666666.200770.peg.3733&#39; target=_blank>fig|6666666.200770.peg.3733</a>	yes	<a href=&#39;?page=Annotation&feature=fig|6666666.198408.peg.2815&#39; target=_blank>fig|6666666.198408.peg.2815</a>	yes
A and B	Amino Acids and Derivatives	Aromatic amino acids and derivatives	Chorismate: Intermediate for synthesis of Tryptophan, PAPA antibiotics, PABA, 3-hydroxyanthranilate and more.	Phosphoribosylformimino-5-aminoimidazole carboxamide ribotide isomerase (EC 5.3.1.16)	<a href=&#39;?page=Annotation&feature=fig|6666666.200770.peg.4250&#39; target=_blank>fig|6666666.200770.peg.4250</a>	yes	<a href=&#39;?page=Annotation&feature=fig|6666666.198408.peg.387&#39; target=_blank>fig|6666666.198408.peg.387</a>	yes
A and B	Amino Acids and Derivatives	Aromatic amino acids and derivatives	Chorismate: Intermediate for synthesis of Tryptophan, PAPA antibiotics, PABA, 3-hydroxyanthranilate and more.	Tryptophan synthase alpha chain (EC 4.2.1.20)	<a href=&#39;?page=Annotation&feature=fig|6666666.200770.peg.83&#39; target=_blank>fig|6666666.200770.peg.83</a>	yes	<a href=&#39;?page=Annotation&feature=fig|6666666.198408.peg.2037&#39; target=_blank>fig|6666666.198408.peg.2037</a>	yes
A and B	Amino Acids and Derivatives	Aromatic amino acids and derivatives	Chorismate: Intermediate for synthesis of Tryptophan, PAPA antibiotics, PABA, 3-hydroxyanthranilate and more.	Tryptophan synthase beta chain (EC 4.2.1.20)	<a href=&#39;?page=Annotation&feature=fig|6666666.200770.peg.82&#39; target=_blank>fig|6666666.200770.peg.82</a>	yes	<a href=&#39;?page=Annotation&feature=fig|6666666.198408.peg.2038&#39; target=_blank>fig|6666666.198408.peg.2038</a>	yes
A and B	Amino Acids and Derivatives	Aromatic amino acids and derivatives	Chorismate: Intermediate for synthesis of Tryptophan, PAPA antibiotics, PABA, 3-hydroxyanthranilate and more.	Tryptophan synthase beta chain like (EC 4.2.1.20)	<a href=&#39;?page=Annotation&feature=fig|6666666.200770.peg.1169&#39; target=_blank>fig|6666666.200770.peg.1169</a>, <a href=&#39;?page=Annotation&feature=fig|6666666.200770.peg.4228&#39; target=_blank>fig|6666666.200770.peg.4228</a>	yes	<a href=&#39;?page=Annotation&feature=fig|6666666.198408.peg.967&#39; target=_blank>fig|6666666.198408.peg.967</a>	yes
A and B	Amino Acids and Derivatives	Aromatic amino acids and derivatives	Chorismate Synthesis	2-keto-3-deoxy-D-arabino-heptulosonate-7-phosphate synthase I alpha (EC 2.5.1.54)	<a href=&#39;?page=Annotation&feature=fig|6666666.200770.peg.3221&#39; target=_blank>fig|6666666.200770.peg.3221</a>, <a href=&#39;?page=Annotation&feature=fig|6666666.200770.peg.6028&#39; target=_blank>fig|6666666.200770.peg.6028</a>	yes	<a href=&#39;?page=Annotation&feature=fig|6666666.198408.peg.1427&#39; target=_blank>fig|6666666.198408.peg.1427</a>, <a href=&#39;?page=Annotation&feature=fig|6666666.198408.peg.3519&#39; target=_blank>fig|6666666.198408.peg.3519</a>	yes
A and B	Amino Acids and Derivatives	Aromatic amino acids and derivatives	Chorismate Synthesis	2-keto-3-deoxy-D-arabino-heptulosonate-7-phosphate synthase II (EC 2.5.1.54)	<a href=&#39;?page=Annotation&feature=fig|6666666.200770.peg.3201&#39; target=_blank>fig|6666666.200770.peg.3201</a>	yes	<a href=&#39;?page=Annotation&feature=fig|6666666.198408.peg.1408&#39; target=_blank>fig|6666666.198408.peg.1408</a>	yes
A and B	Amino Acids and Derivatives	Aromatic amino acids and derivatives	Chorismate Synthesis	3-dehydroquinate dehydratase II (EC 4.2.1.10)	<a href=&#39;?page=Annotation&feature=fig|6666666.200770.peg.827&#39; target=_blank>fig|6666666.200770.peg.827</a>, <a href=&#39;?page=Annotation&feature=fig|6666666.200770.peg.4551&#39; target=_blank>fig|6666666.200770.peg.4551</a>	yes	<a href=&#39;?page=Annotation&feature=fig|6666666.198408.peg.682&#39; target=_blank>fig|6666666.198408.peg.682</a>, <a href=&#39;?page=Annotation&feature=fig|6666666.198408.peg.2736&#39; target=_blank>fig|6666666.198408.peg.2736</a>, <a href=&#39;?page=Annotation&feature=fig|6666666.198408.peg.6074&#39; target=_blank>fig|6666666.198408.peg.6074</a>	yes
A and B	Amino Acids and Derivatives	Aromatic amino acids and derivatives	Chorismate Synthesis	3-dehydroquinate synthase (EC 4.2.3.4)	<a href=&#39;?page=Annotation&feature=fig|6666666.200770.peg.4339&#39; target=_blank>fig|6666666.200770.peg.4339</a>	yes	<a href=&#39;?page=Annotation&feature=fig|6666666.198408.peg.472&#39; target=_blank>fig|6666666.198408.peg.472</a>	yes
A and B	Amino Acids and Derivatives	Aromatic amino acids and derivatives	Chorismate Synthesis	5-Enolpyruvylshikimate-3-phosphate synthase (EC 2.5.1.19)	<a href=&#39;?page=Annotation&feature=fig|6666666.200770.peg.2324&#39; target=_blank>fig|6666666.200770.peg.2324</a>, <a href=&#39;?page=Annotation&feature=fig|6666666.200770.peg.5000&#39; target=_blank>fig|6666666.200770.peg.5000</a>	yes	<a href=&#39;?page=Annotation&feature=fig|6666666.198408.peg.1485&#39; target=_blank>fig|6666666.198408.peg.1485</a>, <a href=&#39;?page=Annotation&feature=fig|6666666.198408.peg.4131&#39; target=_blank>fig|6666666.198408.peg.4131</a>	yes
A and B	Amino Acids and Derivatives	Aromatic amino acids and derivatives	Chorismate Synthesis	Chorismate mutase I (EC 5.4.99.5)	<a href=&#39;?page=Annotation&feature=fig|6666666.200770.peg.2326&#39; target=_blank>fig|6666666.200770.peg.2326</a>	yes	<a href=&#39;?page=Annotation&feature=fig|6666666.198408.peg.1487&#39; target=_blank>fig|6666666.198408.peg.1487</a>	yes
A and B	Amino Acids and Derivatives	Aromatic amino acids and derivatives	Chorismate Synthesis	Chorismate synthase (EC 4.2.3.5)	<a href=&#39;?page=Annotation&feature=fig|6666666.200770.peg.3876&#39; target=_blank>fig|6666666.200770.peg.3876</a>	yes	<a href=&#39;?page=Annotation&feature=fig|6666666.198408.peg.2336&#39; target=_blank>fig|6666666.198408.peg.2336</a>	yes
A and B	Amino Acids and Derivatives	Aromatic amino acids and derivatives	Chorismate Synthesis	Cyclohexadienyl dehydrogenase (EC 1.3.1.12)(EC 1.3.1.43)	<a href=&#39;?page=Annotation&feature=fig|6666666.200770.peg.2324&#39; target=_blank>fig|6666666.200770.peg.2324</a>	yes	<a href=&#39;?page=Annotation&feature=fig|6666666.198408.peg.1485&#39; target=_blank>fig|6666666.198408.peg.1485</a>	yes
A and B	Amino Acids and Derivatives	Aromatic amino acids and derivatives	Chorismate Synthesis	Periplasmic chorismate mutase I precursor (EC 5.4.99.5)	<a href=&#39;?page=Annotation&feature=fig|6666666.200770.peg.4265&#39; target=_blank>fig|6666666.200770.peg.4265</a>	yes	<a href=&#39;?page=Annotation&feature=fig|6666666.198408.peg.402&#39; target=_blank>fig|6666666.198408.peg.402</a>	yes
A and B	Amino Acids and Derivatives	Aromatic amino acids and derivatives	Chorismate Synthesis	Prephenate dehydratase (EC 4.2.1.51)	<a href=&#39;?page=Annotation&feature=fig|6666666.200770.peg.2326&#39; target=_blank>fig|6666666.200770.peg.2326</a>	yes	<a href=&#39;?page=Annotation&feature=fig|6666666.198408.peg.1487&#39; target=_blank>fig|6666666.198408.peg.1487</a>	yes
A and B	Amino Acids and Derivatives	Aromatic amino acids and derivatives	Chorismate Synthesis	Quinate/shikimate 5-dehydrogenase I delta (EC 1.1.1.25)	<a href=&#39;?page=Annotation&feature=fig|6666666.200770.peg.828&#39; target=_blank>fig|6666666.200770.peg.828</a>	yes	<a href=&#39;?page=Annotation&feature=fig|6666666.198408.peg.6073&#39; target=_blank>fig|6666666.198408.peg.6073</a>	yes
A and B	Amino Acids and Derivatives	Aromatic amino acids and derivatives	Chorismate Synthesis	Quinate/shikimate dehydrogenase [Pyrroloquinoline-quinone] (EC 1.1.99.25)	<a href=&#39;?page=Annotation&feature=fig|6666666.200770.peg.2833&#39; target=_blank>fig|6666666.200770.peg.2833</a>	yes	<a href=&#39;?page=Annotation&feature=fig|6666666.198408.peg.3597&#39; target=_blank>fig|6666666.198408.peg.3597</a>	yes
A and B	Amino Acids and Derivatives	Aromatic amino acids and derivatives	Chorismate Synthesis	Shikimate 5-dehydrogenase I alpha (EC 1.1.1.25)	<a href=&#39;?page=Annotation&feature=fig|6666666.200770.peg.95&#39; target=_blank>fig|6666666.200770.peg.95</a>	yes	<a href=&#39;?page=Annotation&feature=fig|6666666.198408.peg.2026&#39; target=_blank>fig|6666666.198408.peg.2026</a>, <a href=&#39;?page=Annotation&feature=fig|6666666.198408.peg.3557&#39; target=_blank>fig|6666666.198408.peg.3557</a>	yes
A and B	Amino Acids and Derivatives	Aromatic amino acids and derivatives	Chorismate Synthesis	Shikimate 5-dehydrogenase I gamma (EC 1.1.1.25)	<a href=&#39;?page=Annotation&feature=fig|6666666.200770.peg.2420&#39; target=_blank>fig|6666666.200770.peg.2420</a>	yes	<a href=&#39;?page=Annotation&feature=fig|6666666.198408.peg.4372&#39; target=_blank>fig|6666666.198408.peg.4372</a>	yes
A and B	Amino Acids and Derivatives	Aromatic amino acids and derivatives	Chorismate Synthesis	Shikimate kinase I (EC 2.7.1.71)	<a href=&#39;?page=Annotation&feature=fig|6666666.200770.peg.4338&#39; target=_blank>fig|6666666.200770.peg.4338</a>	yes	<a href=&#39;?page=Annotation&feature=fig|6666666.198408.peg.471&#39; target=_blank>fig|6666666.198408.peg.471</a>	yes
A and B	Amino Acids and Derivatives	Aromatic amino acids and derivatives	Common Pathway For Synthesis of Aromatic Compounds (DAHP synthase to chorismate)	2-keto-3-deoxy-D-arabino-heptulosonate-7-phosphate synthase I alpha (EC 2.5.1.54)	<a href=&#39;?page=Annotation&feature=fig|6666666.200770.peg.3221&#39; target=_blank>fig|6666666.200770.peg.3221</a>, <a href=&#39;?page=Annotation&feature=fig|6666666.200770.peg.6028&#39; target=_blank>fig|6666666.200770.peg.6028</a>	yes	<a href=&#39;?page=Annotation&feature=fig|6666666.198408.peg.1427&#39; target=_blank>fig|6666666.198408.peg.1427</a>, <a href=&#39;?page=Annotation&feature=fig|6666666.198408.peg.3519&#39; target=_blank>fig|6666666.198408.peg.3519</a>	yes
A and B	Amino Acids and Derivatives	Aromatic amino acids and derivatives	Common Pathway For Synthesis of Aromatic Compounds (DAHP synthase to chorismate)	2-keto-3-deoxy-D-arabino-heptulosonate-7-phosphate synthase II (EC 2.5.1.54)	<a href=&#39;?page=Annotation&feature=fig|6666666.200770.peg.3201&#39; target=_blank>fig|6666666.200770.peg.3201</a>	yes	<a href=&#39;?page=Annotation&feature=fig|6666666.198408.peg.1408&#39; target=_blank>fig|6666666.198408.peg.1408</a>	yes
A and B	Amino Acids and Derivatives	Aromatic amino acids and derivatives	Common Pathway For Synthesis of Aromatic Compounds (DAHP synthase to chorismate)	3-dehydroquinate dehydratase II (EC 4.2.1.10)	<a href=&#39;?page=Annotation&feature=fig|6666666.200770.peg.827&#39; target=_blank>fig|6666666.200770.peg.827</a>, <a href=&#39;?page=Annotation&feature=fig|6666666.200770.peg.4551&#39; target=_blank>fig|6666666.200770.peg.4551</a>	yes	<a href=&#39;?page=Annotation&feature=fig|6666666.198408.peg.682&#39; target=_blank>fig|6666666.198408.peg.682</a>, <a href=&#39;?page=Annotation&feature=fig|6666666.198408.peg.2736&#39; target=_blank>fig|6666666.198408.peg.2736</a>, <a href=&#39;?page=Annotation&feature=fig|6666666.198408.peg.6074&#39; target=_blank>fig|6666666.198408.peg.6074</a>	yes
A and B	Amino Acids and Derivatives	Aromatic amino acids and derivatives	Common Pathway For Synthesis of Aromatic Compounds (DAHP synthase to chorismate)	3-dehydroquinate synthase (EC 4.2.3.4)	<a href=&#39;?page=Annotation&feature=fig|6666666.200770.peg.4339&#39; target=_blank>fig|6666666.200770.peg.4339</a>	yes	<a href=&#39;?page=Annotation&feature=fig|6666666.198408.peg.472&#39; target=_blank>fig|6666666.198408.peg.472</a>	yes
A and B	Amino Acids and Derivatives	Aromatic amino acids and derivatives	Common Pathway For Synthesis of Aromatic Compounds (DAHP synthase to chorismate)	5-Enolpyruvylshikimate-3-phosphate synthase (EC 2.5.1.19)	<a href=&#39;?page=Annotation&feature=fig|6666666.200770.peg.2324&#39; target=_blank>fig|6666666.200770.peg.2324</a>, <a href=&#39;?page=Annotation&feature=fig|6666666.200770.peg.5000&#39; target=_blank>fig|6666666.200770.peg.5000</a>	yes	<a href=&#39;?page=Annotation&feature=fig|6666666.198408.peg.1485&#39; target=_blank>fig|6666666.198408.peg.1485</a>, <a href=&#39;?page=Annotation&feature=fig|6666666.198408.peg.4131&#39; target=_blank>fig|6666666.198408.peg.4131</a>	yes
A and B	Amino Acids and Derivatives	Aromatic amino acids and derivatives	Common Pathway For Synthesis of Aromatic Compounds (DAHP synthase to chorismate)	Chorismate synthase (EC 4.2.3.5)	<a href=&#39;?page=Annotation&feature=fig|6666666.200770.peg.3876&#39; target=_blank>fig|6666666.200770.peg.3876</a>	yes	<a href=&#39;?page=Annotation&feature=fig|6666666.198408.peg.2336&#39; target=_blank>fig|6666666.198408.peg.2336</a>	yes
A and B	Amino Acids and Derivatives	Aromatic amino acids and derivatives	Common Pathway For Synthesis of Aromatic Compounds (DAHP synthase to chorismate)	Quinate/shikimate 5-dehydrogenase I delta (EC 1.1.1.25)	<a href=&#39;?page=Annotation&feature=fig|6666666.200770.peg.828&#39; target=_blank>fig|6666666.200770.peg.828</a>	yes	<a href=&#39;?page=Annotation&feature=fig|6666666.198408.peg.6073&#39; target=_blank>fig|6666666.198408.peg.6073</a>	yes
A and B	Amino Acids and Derivatives	Aromatic amino acids and derivatives	Common Pathway For Synthesis of Aromatic Compounds (DAHP synthase to chorismate)	Shikimate 5-dehydrogenase I alpha (EC 1.1.1.25)	<a href=&#39;?page=Annotation&feature=fig|6666666.200770.peg.95&#39; target=_blank>fig|6666666.200770.peg.95</a>	yes	<a href=&#39;?page=Annotation&feature=fig|6666666.198408.peg.2026&#39; target=_blank>fig|6666666.198408.peg.2026</a>, <a href=&#39;?page=Annotation&feature=fig|6666666.198408.peg.3557&#39; target=_blank>fig|6666666.198408.peg.3557</a>	yes
A and B	Amino Acids and Derivatives	Aromatic amino acids and derivatives	Common Pathway For Synthesis of Aromatic Compounds (DAHP synthase to chorismate)	Shikimate 5-dehydrogenase I gamma (EC 1.1.1.25)	<a href=&#39;?page=Annotation&feature=fig|6666666.200770.peg.2420&#39; target=_blank>fig|6666666.200770.peg.2420</a>	yes	<a href=&#39;?page=Annotation&feature=fig|6666666.198408.peg.4372&#39; target=_blank>fig|6666666.198408.peg.4372</a>	yes
A and B	Amino Acids and Derivatives	Aromatic amino acids and derivatives	Common Pathway For Synthesis of Aromatic Compounds (DAHP synthase to chorismate)	Shikimate kinase I (EC 2.7.1.71)	<a href=&#39;?page=Annotation&feature=fig|6666666.200770.peg.4338&#39; target=_blank>fig|6666666.200770.peg.4338</a>	yes	<a href=&#39;?page=Annotation&feature=fig|6666666.198408.peg.471&#39; target=_blank>fig|6666666.198408.peg.471</a>	yes
A and B	Amino Acids and Derivatives	Aromatic amino acids and derivatives	Phenylalanine and Tyrosine Branches from Chorismate	Biosynthetic Aromatic amino acid aminotransferase alpha (EC 2.6.1.57)	<a href=&#39;?page=Annotation&feature=fig|6666666.200770.peg.3753&#39; target=_blank>fig|6666666.200770.peg.3753</a>	yes	<a href=&#39;?page=Annotation&feature=fig|6666666.198408.peg.2787&#39; target=_blank>fig|6666666.198408.peg.2787</a>	yes
A and B	Amino Acids and Derivatives	Aromatic amino acids and derivatives	Phenylalanine and Tyrosine Branches from Chorismate	Biosynthetic Aromatic amino acid aminotransferase beta (EC 2.6.1.57)	<a href=&#39;?page=Annotation&feature=fig|6666666.200770.peg.2325&#39; target=_blank>fig|6666666.200770.peg.2325</a>	yes	<a href=&#39;?page=Annotation&feature=fig|6666666.198408.peg.1486&#39; target=_blank>fig|6666666.198408.peg.1486</a>	yes
A and B	Amino Acids and Derivatives	Aromatic amino acids and derivatives	Phenylalanine and Tyrosine Branches from Chorismate	Chorismate mutase I (EC 5.4.99.5)	<a href=&#39;?page=Annotation&feature=fig|6666666.200770.peg.2326&#39; target=_blank>fig|6666666.200770.peg.2326</a>	yes	<a href=&#39;?page=Annotation&feature=fig|6666666.198408.peg.1487&#39; target=_blank>fig|6666666.198408.peg.1487</a>	yes
A and B	Amino Acids and Derivatives	Aromatic amino acids and derivatives	Phenylalanine and Tyrosine Branches from Chorismate	Cyclohexadienyl dehydratase (EC 4.2.1.51)(EC 4.2.1.91)	<a href=&#39;?page=Annotation&feature=fig|6666666.200770.peg.1766&#39; target=_blank>fig|6666666.200770.peg.1766</a>	yes	<a href=&#39;?page=Annotation&feature=fig|6666666.198408.peg.1605&#39; target=_blank>fig|6666666.198408.peg.1605</a>	yes
A and B	Amino Acids and Derivatives	Aromatic amino acids and derivatives	Phenylalanine and Tyrosine Branches from Chorismate	Cyclohexadienyl dehydrogenase (EC 1.3.1.12)(EC 1.3.1.43)	<a href=&#39;?page=Annotation&feature=fig|6666666.200770.peg.2324&#39; target=_blank>fig|6666666.200770.peg.2324</a>	yes	<a href=&#39;?page=Annotation&feature=fig|6666666.198408.peg.1485&#39; target=_blank>fig|6666666.198408.peg.1485</a>	yes
A and B	Amino Acids and Derivatives	Aromatic amino acids and derivatives	Phenylalanine and Tyrosine Branches from Chorismate	Periplasmic aromatic amino acid aminotransferase beta precursor (EC 2.6.1.57)	<a href=&#39;?page=Annotation&feature=fig|6666666.200770.peg.1893&#39; target=_blank>fig|6666666.200770.peg.1893</a>	yes	<a href=&#39;?page=Annotation&feature=fig|6666666.198408.peg.5122&#39; target=_blank>fig|6666666.198408.peg.5122</a>	yes
A and B	Amino Acids and Derivatives	Aromatic amino acids and derivatives	Phenylalanine and Tyrosine Branches from Chorismate	Periplasmic chorismate mutase I precursor (EC 5.4.99.5)	<a href=&#39;?page=Annotation&feature=fig|6666666.200770.peg.4265&#39; target=_blank>fig|6666666.200770.peg.4265</a>	yes	<a href=&#39;?page=Annotation&feature=fig|6666666.198408.peg.402&#39; target=_blank>fig|6666666.198408.peg.402</a>	yes
A and B	Amino Acids and Derivatives	Aromatic amino acids and derivatives	Phenylalanine and Tyrosine Branches from Chorismate	Prephenate dehydratase (EC 4.2.1.51)	<a href=&#39;?page=Annotation&feature=fig|6666666.200770.peg.2326&#39; target=_blank>fig|6666666.200770.peg.2326</a>	yes	<a href=&#39;?page=Annotation&feature=fig|6666666.198408.peg.1487&#39; target=_blank>fig|6666666.198408.peg.1487</a>	yes
A and B	Amino Acids and Derivatives	Aromatic amino acids and derivatives	Tryptophan synthesis	Aminodeoxychorismate lyase (EC 4.1.3.38)	<a href=&#39;?page=Annotation&feature=fig|6666666.200770.peg.1934&#39; target=_blank>fig|6666666.200770.peg.1934</a>	yes	<a href=&#39;?page=Annotation&feature=fig|6666666.198408.peg.5539&#39; target=_blank>fig|6666666.198408.peg.5539</a>	yes
A and B	Amino Acids and Derivatives	Aromatic amino acids and derivatives	Tryptophan synthesis	Anthranilate phosphoribosyltransferase (EC 2.4.2.18)	<a href=&#39;?page=Annotation&feature=fig|6666666.200770.peg.689&#39; target=_blank>fig|6666666.200770.peg.689</a>	yes	<a href=&#39;?page=Annotation&feature=fig|6666666.198408.peg.2852&#39; target=_blank>fig|6666666.198408.peg.2852</a>	yes
A and B	Amino Acids and Derivatives	Aromatic amino acids and derivatives	Tryptophan synthesis	Anthranilate synthase, amidotransferase component (EC 4.1.3.27)	<a href=&#39;?page=Annotation&feature=fig|6666666.200770.peg.688&#39; target=_blank>fig|6666666.200770.peg.688</a>	yes	<a href=&#39;?page=Annotation&feature=fig|6666666.198408.peg.2853&#39; target=_blank>fig|6666666.198408.peg.2853</a>	yes
A and B	Amino Acids and Derivatives	Aromatic amino acids and derivatives	Tryptophan synthesis	Anthranilate synthase, aminase component (EC 4.1.3.27)	<a href=&#39;?page=Annotation&feature=fig|6666666.200770.peg.687&#39; target=_blank>fig|6666666.200770.peg.687</a>	yes	<a href=&#39;?page=Annotation&feature=fig|6666666.198408.peg.2854&#39; target=_blank>fig|6666666.198408.peg.2854</a>	yes
A and B	Amino Acids and Derivatives	Aromatic amino acids and derivatives	Tryptophan synthesis	Indole-3-glycerol phosphate synthase (EC 4.1.1.48)	<a href=&#39;?page=Annotation&feature=fig|6666666.200770.peg.690&#39; target=_blank>fig|6666666.200770.peg.690</a>	yes	<a href=&#39;?page=Annotation&feature=fig|6666666.198408.peg.2851&#39; target=_blank>fig|6666666.198408.peg.2851</a>, <a href=&#39;?page=Annotation&feature=fig|6666666.198408.peg.3893&#39; target=_blank>fig|6666666.198408.peg.3893</a>	yes
A and B	Amino Acids and Derivatives	Aromatic amino acids and derivatives	Tryptophan synthesis	Para-aminobenzoate synthase, amidotransferase component (EC 2.6.1.85)	<a href=&#39;?page=Annotation&feature=fig|6666666.200770.peg.688&#39; target=_blank>fig|6666666.200770.peg.688</a>, <a href=&#39;?page=Annotation&feature=fig|6666666.200770.peg.4202&#39; target=_blank>fig|6666666.200770.peg.4202</a>	yes	<a href=&#39;?page=Annotation&feature=fig|6666666.198408.peg.2853&#39; target=_blank>fig|6666666.198408.peg.2853</a>, <a href=&#39;?page=Annotation&feature=fig|6666666.198408.peg.5583&#39; target=_blank>fig|6666666.198408.peg.5583</a>	yes
A and B	Amino Acids and Derivatives	Aromatic amino acids and derivatives	Tryptophan synthesis	Para-aminobenzoate synthase, aminase component (EC 2.6.1.85)	<a href=&#39;?page=Annotation&feature=fig|6666666.200770.peg.4181&#39; target=_blank>fig|6666666.200770.peg.4181</a>	yes	<a href=&#39;?page=Annotation&feature=fig|6666666.198408.peg.5640&#39; target=_blank>fig|6666666.198408.peg.5640</a>	yes
A and B	Amino Acids and Derivatives	Aromatic amino acids and derivatives	Tryptophan synthesis	Phosphoribosylanthranilate isomerase (EC 5.3.1.24)	<a href=&#39;?page=Annotation&feature=fig|6666666.200770.peg.3733&#39; target=_blank>fig|6666666.200770.peg.3733</a>	yes	<a href=&#39;?page=Annotation&feature=fig|6666666.198408.peg.2815&#39; target=_blank>fig|6666666.198408.peg.2815</a>	yes
A and B	Amino Acids and Derivatives	Aromatic amino acids and derivatives	Tryptophan synthesis	Tryptophan synthase alpha chain (EC 4.2.1.20)	<a href=&#39;?page=Annotation&feature=fig|6666666.200770.peg.83&#39; target=_blank>fig|6666666.200770.peg.83</a>	yes	<a href=&#39;?page=Annotation&feature=fig|6666666.198408.peg.2037&#39; target=_blank>fig|6666666.198408.peg.2037</a>	yes
A and B	Amino Acids and Derivatives	Aromatic amino acids and derivatives	Tryptophan synthesis	Tryptophan synthase beta chain (EC 4.2.1.20)	<a href=&#39;?page=Annotation&feature=fig|6666666.200770.peg.82&#39; target=_blank>fig|6666666.200770.peg.82</a>	yes	<a href=&#39;?page=Annotation&feature=fig|6666666.198408.peg.2038&#39; target=_blank>fig|6666666.198408.peg.2038</a>	yes
A	Amino Acids and Derivatives	Aromatic amino acids and derivatives	Aromatic amino acid degradation	Anthranilate dioxygenase small subunit	<a href=&#39;?page=Annotation&feature=fig|6666666.200770.peg.1824&#39; target=_blank>fig|6666666.200770.peg.1824</a>	yes	<input type=&#39;button&#39; class=&#39;button&#39; value=&#39;find&#39; onclick=&#39;window.open("?page=SearchGene&fr=Anthranilate dioxygenase small subunit&organism=6666666.198408&subsystem=Aromatic_amino_acid_degradation&template_gene=fig|6666666.200770.peg.1824");&#39;>	no
A	Amino Acids and Derivatives	Aromatic amino acids and derivatives	Aromatic amino acid degradation	Putative fumarylacetoacetate (FAA) hydrolase	<a href=&#39;?page=Annotation&feature=fig|6666666.200770.peg.2814&#39; target=_blank>fig|6666666.200770.peg.2814</a>	yes	<input type=&#39;button&#39; class=&#39;button&#39; value=&#39;find&#39; onclick=&#39;window.open("?page=SearchGene&fr=Putative fumarylacetoacetate (FAA) hydrolase&organism=6666666.198408&subsystem=Aromatic_amino_acid_degradation&template_gene=fig|6666666.200770.peg.2814");&#39;>	no
A and B	Amino Acids and Derivatives	Branched-chain amino acids	Branched-Chain Amino Acid Biosynthesis	2-isopropylmalate synthase (EC 2.3.3.13)	<a href=&#39;?page=Annotation&feature=fig|6666666.200770.peg.2256&#39; target=_blank>fig|6666666.200770.peg.2256</a>	yes	<a href=&#39;?page=Annotation&feature=fig|6666666.198408.peg.5185&#39; target=_blank>fig|6666666.198408.peg.5185</a>	yes
A and B	Amino Acids and Derivatives	Branched-chain amino acids	Branched-Chain Amino Acid Biosynthesis	3-isopropylmalate dehydratase large subunit (EC 4.2.1.33)	<a href=&#39;?page=Annotation&feature=fig|6666666.200770.peg.3741&#39; target=_blank>fig|6666666.200770.peg.3741</a>	yes	<a href=&#39;?page=Annotation&feature=fig|6666666.198408.peg.1217&#39; target=_blank>fig|6666666.198408.peg.1217</a>, <a href=&#39;?page=Annotation&feature=fig|6666666.198408.peg.2807&#39; target=_blank>fig|6666666.198408.peg.2807</a>	yes
A and B	Amino Acids and Derivatives	Branched-chain amino acids	Branched-Chain Amino Acid Biosynthesis	3-isopropylmalate dehydratase small subunit (EC 4.2.1.33)	<a href=&#39;?page=Annotation&feature=fig|6666666.200770.peg.3740&#39; target=_blank>fig|6666666.200770.peg.3740</a>	yes	<a href=&#39;?page=Annotation&feature=fig|6666666.198408.peg.1216&#39; target=_blank>fig|6666666.198408.peg.1216</a>, <a href=&#39;?page=Annotation&feature=fig|6666666.198408.peg.2808&#39; target=_blank>fig|6666666.198408.peg.2808</a>	yes
A and B	Amino Acids and Derivatives	Branched-chain amino acids	Branched-Chain Amino Acid Biosynthesis	3-isopropylmalate dehydrogenase (EC 1.1.1.85)	<a href=&#39;?page=Annotation&feature=fig|6666666.200770.peg.3738&#39; target=_blank>fig|6666666.200770.peg.3738</a>	yes	<a href=&#39;?page=Annotation&feature=fig|6666666.198408.peg.2810&#39; target=_blank>fig|6666666.198408.peg.2810</a>	yes
A and B	Amino Acids and Derivatives	Branched-chain amino acids	Branched-Chain Amino Acid Biosynthesis	Acetolactate synthase large subunit (EC 2.2.1.6)	<a href=&#39;?page=Annotation&feature=fig|6666666.200770.peg.710&#39; target=_blank>fig|6666666.200770.peg.710</a>, <a href=&#39;?page=Annotation&feature=fig|6666666.200770.peg.5421&#39; target=_blank>fig|6666666.200770.peg.5421</a>	yes	<a href=&#39;?page=Annotation&feature=fig|6666666.198408.peg.3165&#39; target=_blank>fig|6666666.198408.peg.3165</a>, <a href=&#39;?page=Annotation&feature=fig|6666666.198408.peg.3513&#39; target=_blank>fig|6666666.198408.peg.3513</a>, <a href=&#39;?page=Annotation&feature=fig|6666666.198408.peg.6198&#39; target=_blank>fig|6666666.198408.peg.6198</a>	yes
A and B	Amino Acids and Derivatives	Branched-chain amino acids	Branched-Chain Amino Acid Biosynthesis	Acetolactate synthase small subunit (EC 2.2.1.6)	<a href=&#39;?page=Annotation&feature=fig|6666666.200770.peg.709&#39; target=_blank>fig|6666666.200770.peg.709</a>	yes	<a href=&#39;?page=Annotation&feature=fig|6666666.198408.peg.6199&#39; target=_blank>fig|6666666.198408.peg.6199</a>	yes
A and B	Amino Acids and Derivatives	Branched-chain amino acids	Branched-Chain Amino Acid Biosynthesis	Branched-chain amino acid aminotransferase (EC 2.6.1.42)	<a href=&#39;?page=Annotation&feature=fig|6666666.200770.peg.3514&#39; target=_blank>fig|6666666.200770.peg.3514</a>	yes	<a href=&#39;?page=Annotation&feature=fig|6666666.198408.peg.2544&#39; target=_blank>fig|6666666.198408.peg.2544</a>	yes
A and B	Amino Acids and Derivatives	Branched-chain amino acids	Branched-Chain Amino Acid Biosynthesis	Dihydroxy-acid dehydratase (EC 4.2.1.9)	<a href=&#39;?page=Annotation&feature=fig|6666666.200770.peg.448&#39; target=_blank>fig|6666666.200770.peg.448</a>	yes	<a href=&#39;?page=Annotation&feature=fig|6666666.198408.peg.1666&#39; target=_blank>fig|6666666.198408.peg.1666</a>	yes
A and B	Amino Acids and Derivatives	Branched-chain amino acids	Branched-Chain Amino Acid Biosynthesis	Ketol-acid reductoisomerase (EC 1.1.1.86)	<a href=&#39;?page=Annotation&feature=fig|6666666.200770.peg.708&#39; target=_blank>fig|6666666.200770.peg.708</a>	yes	<a href=&#39;?page=Annotation&feature=fig|6666666.198408.peg.6200&#39; target=_blank>fig|6666666.198408.peg.6200</a>	yes
A and B	Amino Acids and Derivatives	Branched-chain amino acids	Branched-Chain Amino Acid Biosynthesis	Leucine dehydrogenase (EC 1.4.1.9)	<a href=&#39;?page=Annotation&feature=fig|6666666.200770.peg.1293&#39; target=_blank>fig|6666666.200770.peg.1293</a>	yes	<a href=&#39;?page=Annotation&feature=fig|6666666.198408.peg.4299&#39; target=_blank>fig|6666666.198408.peg.4299</a>	yes
A and B	Amino Acids and Derivatives	Branched-chain amino acids	Branched-Chain Amino Acid Biosynthesis	Leucine-responsive regulatory protein, regulator for leucine (or lrp) regulon and high-affinity branched-chain amino acid transport system	<a href=&#39;?page=Annotation&feature=fig|6666666.200770.peg.285&#39; target=_blank>fig|6666666.200770.peg.285</a>, <a href=&#39;?page=Annotation&feature=fig|6666666.200770.peg.844&#39; target=_blank>fig|6666666.200770.peg.844</a>, <a href=&#39;?page=Annotation&feature=fig|6666666.200770.peg.1831&#39; target=_blank>fig|6666666.200770.peg.1831</a>, <a href=&#39;?page=Annotation&feature=fig|6666666…	yes	<a href=&#39;?page=Annotation&feature=fig|6666666.198408.peg.1833&#39; target=_blank>fig|6666666.198408.peg.1833</a>, <a href=&#39;?page=Annotation&feature=fig|6666666.198408.peg.2553&#39; target=_blank>fig|6666666.198408.peg.2553</a>, <a href=&#39;?page=Annotation&feature=fig|6666666.198408.peg.3254&#39; target=_blank>fig|6666666.198408.peg.3254</a>, <a href=&#39;?page=Annotation&feature=fig|666…	yes
A and B	Amino Acids and Derivatives	Branched-chain amino acids	Branched-Chain Amino Acid Biosynthesis	Threonine dehydratase biosynthetic (EC 4.3.1.19)	<a href=&#39;?page=Annotation&feature=fig|6666666.200770.peg.422&#39; target=_blank>fig|6666666.200770.peg.422</a>, <a href=&#39;?page=Annotation&feature=fig|6666666.200770.peg.4964&#39; target=_blank>fig|6666666.200770.peg.4964</a>	yes	<a href=&#39;?page=Annotation&feature=fig|6666666.198408.peg.1689&#39; target=_blank>fig|6666666.198408.peg.1689</a>, <a href=&#39;?page=Annotation&feature=fig|6666666.198408.peg.4091&#39; target=_blank>fig|6666666.198408.peg.4091</a>	yes
A and B	Amino Acids and Derivatives	Branched-chain amino acids	Branched-Chain Amino Acid Biosynthesis	Valine--pyruvate aminotransferase (EC 2.6.1.66)	<a href=&#39;?page=Annotation&feature=fig|6666666.200770.peg.722&#39; target=_blank>fig|6666666.200770.peg.722</a>	yes	<a href=&#39;?page=Annotation&feature=fig|6666666.198408.peg.6186&#39; target=_blank>fig|6666666.198408.peg.6186</a>	yes
A and B	Amino Acids and Derivatives	Branched-chain amino acids	HMG CoA Synthesis	Acetoacetyl-CoA synthetase (EC 6.2.1.16)	<a href=&#39;?page=Annotation&feature=fig|6666666.200770.peg.922&#39; target=_blank>fig|6666666.200770.peg.922</a>, <a href=&#39;?page=Annotation&feature=fig|6666666.200770.peg.3408&#39; target=_blank>fig|6666666.200770.peg.3408</a>, <a href=&#39;?page=Annotation&feature=fig|6666666.200770.peg.3868&#39; target=_blank>fig|6666666.200770.peg.3868</a>, <a href=&#39;?page=Annotation&feature=fig|66666…	yes	<a href=&#39;?page=Annotation&feature=fig|6666666.198408.peg.1109&#39; target=_blank>fig|6666666.198408.peg.1109</a>, <a href=&#39;?page=Annotation&feature=fig|6666666.198408.peg.2331&#39; target=_blank>fig|6666666.198408.peg.2331</a>, <a href=&#39;?page=Annotation&feature=fig|6666666.198408.peg.4709&#39; target=_blank>fig|6666666.198408.peg.4709</a>	yes
A and B	Amino Acids and Derivatives	Branched-chain amino acids	HMG CoA Synthesis	Hydroxymethylglutaryl-CoA lyase (EC 4.1.3.4)	<a href=&#39;?page=Annotation&feature=fig|6666666.200770.peg.1672&#39; target=_blank>fig|6666666.200770.peg.1672</a>, <a href=&#39;?page=Annotation&feature=fig|6666666.200770.peg.3407&#39; target=_blank>fig|6666666.200770.peg.3407</a>	yes	<a href=&#39;?page=Annotation&feature=fig|6666666.198408.peg.114&#39; target=_blank>fig|6666666.198408.peg.114</a>, <a href=&#39;?page=Annotation&feature=fig|6666666.198408.peg.1107&#39; target=_blank>fig|6666666.198408.peg.1107</a>, <a href=&#39;?page=Annotation&feature=fig|6666666.198408.peg.3717&#39; target=_blank>fig|6666666.198408.peg.3717</a>	yes
A and B	Amino Acids and Derivatives	Branched-chain amino acids	HMG CoA Synthesis	Isovaleryl-CoA dehydrogenase (EC 1.3.8.4)	<a href=&#39;?page=Annotation&feature=fig|6666666.200770.peg.3404&#39; target=_blank>fig|6666666.200770.peg.3404</a>, <a href=&#39;?page=Annotation&feature=fig|6666666.200770.peg.3409&#39; target=_blank>fig|6666666.200770.peg.3409</a>	yes	<a href=&#39;?page=Annotation&feature=fig|6666666.198408.peg.1104&#39; target=_blank>fig|6666666.198408.peg.1104</a>, <a href=&#39;?page=Annotation&feature=fig|6666666.198408.peg.1110&#39; target=_blank>fig|6666666.198408.peg.1110</a>	yes
A and B	Amino Acids and Derivatives	Branched-chain amino acids	HMG CoA Synthesis	Methylcrotonyl-CoA carboxylase biotin-containing subunit (EC 6.4.1.4)	<a href=&#39;?page=Annotation&feature=fig|6666666.200770.peg.3412&#39; target=_blank>fig|6666666.200770.peg.3412</a>	yes	<a href=&#39;?page=Annotation&feature=fig|6666666.198408.peg.1113&#39; target=_blank>fig|6666666.198408.peg.1113</a>	yes
A and B	Amino Acids and Derivatives	Branched-chain amino acids	HMG CoA Synthesis	Methylcrotonyl-CoA carboxylase carboxyl transferase subunit (EC 6.4.1.4)	<a href=&#39;?page=Annotation&feature=fig|6666666.200770.peg.3410&#39; target=_blank>fig|6666666.200770.peg.3410</a>, <a href=&#39;?page=Annotation&feature=fig|6666666.200770.peg.3928&#39; target=_blank>fig|6666666.200770.peg.3928</a>	yes	<a href=&#39;?page=Annotation&feature=fig|6666666.198408.peg.1111&#39; target=_blank>fig|6666666.198408.peg.1111</a>, <a href=&#39;?page=Annotation&feature=fig|6666666.198408.peg.2388&#39; target=_blank>fig|6666666.198408.peg.2388</a>	yes
A and B	Amino Acids and Derivatives	Branched-chain amino acids	HMG CoA Synthesis	Methylglutaconyl-CoA hydratase (EC 4.2.1.18)	<a href=&#39;?page=Annotation&feature=fig|6666666.200770.peg.3411&#39; target=_blank>fig|6666666.200770.peg.3411</a>	yes	<a href=&#39;?page=Annotation&feature=fig|6666666.198408.peg.1112&#39; target=_blank>fig|6666666.198408.peg.1112</a>	yes
A and B	Amino Acids and Derivatives	Branched-chain amino acids	HMG CoA Synthesis	Predicted transcriptional regulator LiuR of leucine degradation pathway, MerR family	<a href=&#39;?page=Annotation&feature=fig|6666666.200770.peg.3406&#39; target=_blank>fig|6666666.200770.peg.3406</a>	yes	<a href=&#39;?page=Annotation&feature=fig|6666666.198408.peg.1106&#39; target=_blank>fig|6666666.198408.peg.1106</a>	yes
A and B	Amino Acids and Derivatives	Branched-chain amino acids	Isoleucine degradation	3-hydroxyacyl-CoA dehydrogenase (EC 1.1.1.35)	<a href=&#39;?page=Annotation&feature=fig|6666666.200770.peg.575&#39; target=_blank>fig|6666666.200770.peg.575</a>, <a href=&#39;?page=Annotation&feature=fig|6666666.200770.peg.1806&#39; target=_blank>fig|6666666.200770.peg.1806</a>, <a href=&#39;?page=Annotation&feature=fig|6666666.200770.peg.4203&#39; target=_blank>fig|6666666.200770.peg.4203</a>	yes	<a href=&#39;?page=Annotation&feature=fig|6666666.198408.peg.1563&#39; target=_blank>fig|6666666.198408.peg.1563</a>, <a href=&#39;?page=Annotation&feature=fig|6666666.198408.peg.2696&#39; target=_blank>fig|6666666.198408.peg.2696</a>, <a href=&#39;?page=Annotation&feature=fig|6666666.198408.peg.2962&#39; target=_blank>fig|6666666.198408.peg.2962</a>, <a href=&#39;?page=Annotation&feature=fig|666…	yes
A and B	Amino Acids and Derivatives	Branched-chain amino acids	Isoleucine degradation	3-ketoacyl-CoA thiolase (EC 2.3.1.16)	<a href=&#39;?page=Annotation&feature=fig|6666666.200770.peg.1807&#39; target=_blank>fig|6666666.200770.peg.1807</a>, <a href=&#39;?page=Annotation&feature=fig|6666666.200770.peg.2730&#39; target=_blank>fig|6666666.200770.peg.2730</a>, <a href=&#39;?page=Annotation&feature=fig|6666666.200770.peg.3852&#39; target=_blank>fig|6666666.200770.peg.3852</a>, <a href=&#39;?page=Annotation&feature=fig|666…	yes	<a href=&#39;?page=Annotation&feature=fig|6666666.198408.peg.717&#39; target=_blank>fig|6666666.198408.peg.717</a>, <a href=&#39;?page=Annotation&feature=fig|6666666.198408.peg.1562&#39; target=_blank>fig|6666666.198408.peg.1562</a>, <a href=&#39;?page=Annotation&feature=fig|6666666.198408.peg.2677&#39; target=_blank>fig|6666666.198408.peg.2677</a>, <a href=&#39;?page=Annotation&feature=fig|66666…	yes
A and B	Amino Acids and Derivatives	Branched-chain amino acids	Isoleucine degradation	Branched-chain alpha-keto acid dehydrogenase, E1 component, alpha subunit (EC 1.2.4.4)	<a href=&#39;?page=Annotation&feature=fig|6666666.200770.peg.3510&#39; target=_blank>fig|6666666.200770.peg.3510</a>	yes	<a href=&#39;?page=Annotation&feature=fig|6666666.198408.peg.2540&#39; target=_blank>fig|6666666.198408.peg.2540</a>	yes
A and B	Amino Acids and Derivatives	Branched-chain amino acids	Isoleucine degradation	Branched-chain alpha-keto acid dehydrogenase, E1 component, beta subunit (EC 1.2.4.4)	<a href=&#39;?page=Annotation&feature=fig|6666666.200770.peg.3511&#39; target=_blank>fig|6666666.200770.peg.3511</a>	yes	<a href=&#39;?page=Annotation&feature=fig|6666666.198408.peg.2541&#39; target=_blank>fig|6666666.198408.peg.2541</a>	yes
A and B	Amino Acids and Derivatives	Branched-chain amino acids	Isoleucine degradation	Branched-chain amino acid aminotransferase (EC 2.6.1.42)	<a href=&#39;?page=Annotation&feature=fig|6666666.200770.peg.3514&#39; target=_blank>fig|6666666.200770.peg.3514</a>	yes	<a href=&#39;?page=Annotation&feature=fig|6666666.198408.peg.2544&#39; target=_blank>fig|6666666.198408.peg.2544</a>	yes
A and B	Amino Acids and Derivatives	Branched-chain amino acids	Isoleucine degradation	Dihydrolipoamide acyltransferase component of branched-chain alpha-keto acid dehydrogenase complex (EC 2.3.1.168)	<a href=&#39;?page=Annotation&feature=fig|6666666.200770.peg.3512&#39; target=_blank>fig|6666666.200770.peg.3512</a>	yes	<a href=&#39;?page=Annotation&feature=fig|6666666.198408.peg.2542&#39; target=_blank>fig|6666666.198408.peg.2542</a>	yes
A and B	Amino Acids and Derivatives	Branched-chain amino acids	Isoleucine degradation	Dihydrolipoamide dehydrogenase of branched-chain alpha-keto acid dehydrogenase (EC 1.8.1.4)	<a href=&#39;?page=Annotation&feature=fig|6666666.200770.peg.3513&#39; target=_blank>fig|6666666.200770.peg.3513</a>	yes	<a href=&#39;?page=Annotation&feature=fig|6666666.198408.peg.2543&#39; target=_blank>fig|6666666.198408.peg.2543</a>	yes
A and B	Amino Acids and Derivatives	Branched-chain amino acids	Isoleucine degradation	Enoyl-CoA hydratase (EC 4.2.1.17)	<a href=&#39;?page=Annotation&feature=fig|6666666.200770.peg.1703&#39; target=_blank>fig|6666666.200770.peg.1703</a>, <a href=&#39;?page=Annotation&feature=fig|6666666.200770.peg.1806&#39; target=_blank>fig|6666666.200770.peg.1806</a>, <a href=&#39;?page=Annotation&feature=fig|6666666.200770.peg.2160&#39; target=_blank>fig|6666666.200770.peg.2160</a>, <a href=&#39;?page=Annotation&feature=fig|666…	yes	<a href=&#39;?page=Annotation&feature=fig|6666666.198408.peg.87&#39; target=_blank>fig|6666666.198408.peg.87</a>, <a href=&#39;?page=Annotation&feature=fig|6666666.198408.peg.1406&#39; target=_blank>fig|6666666.198408.peg.1406</a>, <a href=&#39;?page=Annotation&feature=fig|6666666.198408.peg.1563&#39; target=_blank>fig|6666666.198408.peg.1563</a>, <a href=&#39;?page=Annotation&feature=fig|6666666…	yes
A and B	Amino Acids and Derivatives	Branched-chain amino acids	Isoleucine degradation	Enoyl-CoA hydratase [isoleucine degradation] (EC 4.2.1.17)	<a href=&#39;?page=Annotation&feature=fig|6666666.200770.peg.4203&#39; target=_blank>fig|6666666.200770.peg.4203</a>	yes	<a href=&#39;?page=Annotation&feature=fig|6666666.198408.peg.5582&#39; target=_blank>fig|6666666.198408.peg.5582</a>	yes
A and B	Amino Acids and Derivatives	Branched-chain amino acids	Isoleucine degradation	Probable acyl-CoA dehydrogenase (EC 1.3.99.3)	<a href=&#39;?page=Annotation&feature=fig|6666666.200770.peg.5269&#39; target=_blank>fig|6666666.200770.peg.5269</a>, <a href=&#39;?page=Annotation&feature=fig|6666666.200770.peg.5906&#39; target=_blank>fig|6666666.200770.peg.5906</a>	yes	<a href=&#39;?page=Annotation&feature=fig|6666666.198408.peg.3321&#39; target=_blank>fig|6666666.198408.peg.3321</a>, <a href=&#39;?page=Annotation&feature=fig|6666666.198408.peg.4815&#39; target=_blank>fig|6666666.198408.peg.4815</a>	yes
A and B	Amino Acids and Derivatives	Branched-chain amino acids	Isoleucine degradation	Transcriptional regulator BkdR of isoleucine and valine catabolism operon	<a href=&#39;?page=Annotation&feature=fig|6666666.200770.peg.3509&#39; target=_blank>fig|6666666.200770.peg.3509</a>	yes	<a href=&#39;?page=Annotation&feature=fig|6666666.198408.peg.2539&#39; target=_blank>fig|6666666.198408.peg.2539</a>	yes
A and B	Amino Acids and Derivatives	Branched-chain amino acids	Leucine Biosynthesis	2-isopropylmalate synthase (EC 2.3.3.13)	<a href=&#39;?page=Annotation&feature=fig|6666666.200770.peg.2256&#39; target=_blank>fig|6666666.200770.peg.2256</a>	yes	<a href=&#39;?page=Annotation&feature=fig|6666666.198408.peg.5185&#39; target=_blank>fig|6666666.198408.peg.5185</a>	yes
A and B	Amino Acids and Derivatives	Branched-chain amino acids	Leucine Biosynthesis	3-isopropylmalate dehydratase large subunit (EC 4.2.1.33)	<a href=&#39;?page=Annotation&feature=fig|6666666.200770.peg.3741&#39; target=_blank>fig|6666666.200770.peg.3741</a>	yes	<a href=&#39;?page=Annotation&feature=fig|6666666.198408.peg.1217&#39; target=_blank>fig|6666666.198408.peg.1217</a>, <a href=&#39;?page=Annotation&feature=fig|6666666.198408.peg.2807&#39; target=_blank>fig|6666666.198408.peg.2807</a>	yes
A and B	Amino Acids and Derivatives	Branched-chain amino acids	Leucine Biosynthesis	3-isopropylmalate dehydratase small subunit (EC 4.2.1.33)	<a href=&#39;?page=Annotation&feature=fig|6666666.200770.peg.3740&#39; target=_blank>fig|6666666.200770.peg.3740</a>	yes	<a href=&#39;?page=Annotation&feature=fig|6666666.198408.peg.1216&#39; target=_blank>fig|6666666.198408.peg.1216</a>, <a href=&#39;?page=Annotation&feature=fig|6666666.198408.peg.2808&#39; target=_blank>fig|6666666.198408.peg.2808</a>	yes
A and B	Amino Acids and Derivatives	Branched-chain amino acids	Leucine Biosynthesis	3-isopropylmalate dehydrogenase (EC 1.1.1.85)	<a href=&#39;?page=Annotation&feature=fig|6666666.200770.peg.3738&#39; target=_blank>fig|6666666.200770.peg.3738</a>	yes	<a href=&#39;?page=Annotation&feature=fig|6666666.198408.peg.2810&#39; target=_blank>fig|6666666.198408.peg.2810</a>	yes
A and B	Amino Acids and Derivatives	Branched-chain amino acids	Leucine Biosynthesis	Branched-chain amino acid aminotransferase (EC 2.6.1.42)	<a href=&#39;?page=Annotation&feature=fig|6666666.200770.peg.3514&#39; target=_blank>fig|6666666.200770.peg.3514</a>	yes	<a href=&#39;?page=Annotation&feature=fig|6666666.198408.peg.2544&#39; target=_blank>fig|6666666.198408.peg.2544</a>	yes
A and B	Amino Acids and Derivatives	Branched-chain amino acids	Leucine Degradation and HMG-CoA Metabolism	Acetoacetyl-CoA synthetase (EC 6.2.1.16)	<a href=&#39;?page=Annotation&feature=fig|6666666.200770.peg.922&#39; target=_blank>fig|6666666.200770.peg.922</a>, <a href=&#39;?page=Annotation&feature=fig|6666666.200770.peg.3408&#39; target=_blank>fig|6666666.200770.peg.3408</a>, <a href=&#39;?page=Annotation&feature=fig|6666666.200770.peg.3868&#39; target=_blank>fig|6666666.200770.peg.3868</a>, <a href=&#39;?page=Annotation&feature=fig|66666…	yes	<a href=&#39;?page=Annotation&feature=fig|6666666.198408.peg.1109&#39; target=_blank>fig|6666666.198408.peg.1109</a>, <a href=&#39;?page=Annotation&feature=fig|6666666.198408.peg.2331&#39; target=_blank>fig|6666666.198408.peg.2331</a>, <a href=&#39;?page=Annotation&feature=fig|6666666.198408.peg.4709&#39; target=_blank>fig|6666666.198408.peg.4709</a>	yes
A and B	Amino Acids and Derivatives	Branched-chain amino acids	Leucine Degradation and HMG-CoA Metabolism	Branched-chain alpha-keto acid dehydrogenase, E1 component, alpha subunit (EC 1.2.4.4)	<a href=&#39;?page=Annotation&feature=fig|6666666.200770.peg.3510&#39; target=_blank>fig|6666666.200770.peg.3510</a>	yes	<a href=&#39;?page=Annotation&feature=fig|6666666.198408.peg.2540&#39; target=_blank>fig|6666666.198408.peg.2540</a>	yes
A and B	Amino Acids and Derivatives	Branched-chain amino acids	Leucine Degradation and HMG-CoA Metabolism	Branched-chain alpha-keto acid dehydrogenase, E1 component, beta subunit (EC 1.2.4.4)	<a href=&#39;?page=Annotation&feature=fig|6666666.200770.peg.3511&#39; target=_blank>fig|6666666.200770.peg.3511</a>	yes	<a href=&#39;?page=Annotation&feature=fig|6666666.198408.peg.2541&#39; target=_blank>fig|6666666.198408.peg.2541</a>	yes
A and B	Amino Acids and Derivatives	Branched-chain amino acids	Leucine Degradation and HMG-CoA Metabolism	Branched-chain amino acid aminotransferase (EC 2.6.1.42)	<a href=&#39;?page=Annotation&feature=fig|6666666.200770.peg.3514&#39; target=_blank>fig|6666666.200770.peg.3514</a>	yes	<a href=&#39;?page=Annotation&feature=fig|6666666.198408.peg.2544&#39; target=_blank>fig|6666666.198408.peg.2544</a>	yes
A and B	Amino Acids and Derivatives	Branched-chain amino acids	Leucine Degradation and HMG-CoA Metabolism	Dihydrolipoamide acyltransferase component of branched-chain alpha-keto acid dehydrogenase complex (EC 2.3.1.168)	<a href=&#39;?page=Annotation&feature=fig|6666666.200770.peg.3512&#39; target=_blank>fig|6666666.200770.peg.3512</a>	yes	<a href=&#39;?page=Annotation&feature=fig|6666666.198408.peg.2542&#39; target=_blank>fig|6666666.198408.peg.2542</a>	yes
A and B	Amino Acids and Derivatives	Branched-chain amino acids	Leucine Degradation and HMG-CoA Metabolism	Dihydrolipoamide dehydrogenase of branched-chain alpha-keto acid dehydrogenase (EC 1.8.1.4)	<a href=&#39;?page=Annotation&feature=fig|6666666.200770.peg.3513&#39; target=_blank>fig|6666666.200770.peg.3513</a>	yes	<a href=&#39;?page=Annotation&feature=fig|6666666.198408.peg.2543&#39; target=_blank>fig|6666666.198408.peg.2543</a>	yes
A and B	Amino Acids and Derivatives	Branched-chain amino acids	Leucine Degradation and HMG-CoA Metabolism	Hydroxymethylglutaryl-CoA lyase (EC 4.1.3.4)	<a href=&#39;?page=Annotation&feature=fig|6666666.200770.peg.1672&#39; target=_blank>fig|6666666.200770.peg.1672</a>, <a href=&#39;?page=Annotation&feature=fig|6666666.200770.peg.3407&#39; target=_blank>fig|6666666.200770.peg.3407</a>	yes	<a href=&#39;?page=Annotation&feature=fig|6666666.198408.peg.114&#39; target=_blank>fig|6666666.198408.peg.114</a>, <a href=&#39;?page=Annotation&feature=fig|6666666.198408.peg.1107&#39; target=_blank>fig|6666666.198408.peg.1107</a>, <a href=&#39;?page=Annotation&feature=fig|6666666.198408.peg.3717&#39; target=_blank>fig|6666666.198408.peg.3717</a>	yes
A and B	Amino Acids and Derivatives	Branched-chain amino acids	Leucine Degradation and HMG-CoA Metabolism	Isovaleryl-CoA dehydrogenase (EC 1.3.8.4)	<a href=&#39;?page=Annotation&feature=fig|6666666.200770.peg.3404&#39; target=_blank>fig|6666666.200770.peg.3404</a>, <a href=&#39;?page=Annotation&feature=fig|6666666.200770.peg.3409&#39; target=_blank>fig|6666666.200770.peg.3409</a>	yes	<a href=&#39;?page=Annotation&feature=fig|6666666.198408.peg.1104&#39; target=_blank>fig|6666666.198408.peg.1104</a>, <a href=&#39;?page=Annotation&feature=fig|6666666.198408.peg.1110&#39; target=_blank>fig|6666666.198408.peg.1110</a>	yes
A and B	Amino Acids and Derivatives	Branched-chain amino acids	Leucine Degradation and HMG-CoA Metabolism	Leucine dehydrogenase (EC 1.4.1.9)	<a href=&#39;?page=Annotation&feature=fig|6666666.200770.peg.1293&#39; target=_blank>fig|6666666.200770.peg.1293</a>	yes	<a href=&#39;?page=Annotation&feature=fig|6666666.198408.peg.4299&#39; target=_blank>fig|6666666.198408.peg.4299</a>	yes
A and B	Amino Acids and Derivatives	Branched-chain amino acids	Leucine Degradation and HMG-CoA Metabolism	Methylcrotonyl-CoA carboxylase biotin-containing subunit (EC 6.4.1.4)	<a href=&#39;?page=Annotation&feature=fig|6666666.200770.peg.3412&#39; target=_blank>fig|6666666.200770.peg.3412</a>	yes	<a href=&#39;?page=Annotation&feature=fig|6666666.198408.peg.1113&#39; target=_blank>fig|6666666.198408.peg.1113</a>	yes
A and B	Amino Acids and Derivatives	Branched-chain amino acids	Leucine Degradation and HMG-CoA Metabolism	Methylcrotonyl-CoA carboxylase carboxyl transferase subunit (EC 6.4.1.4)	<a href=&#39;?page=Annotation&feature=fig|6666666.200770.peg.3410&#39; target=_blank>fig|6666666.200770.peg.3410</a>, <a href=&#39;?page=Annotation&feature=fig|6666666.200770.peg.3928&#39; target=_blank>fig|6666666.200770.peg.3928</a>	yes	<a href=&#39;?page=Annotation&feature=fig|6666666.198408.peg.1111&#39; target=_blank>fig|6666666.198408.peg.1111</a>, <a href=&#39;?page=Annotation&feature=fig|6666666.198408.peg.2388&#39; target=_blank>fig|6666666.198408.peg.2388</a>	yes
A and B	Amino Acids and Derivatives	Branched-chain amino acids	Leucine Degradation and HMG-CoA Metabolism	Methylglutaconyl-CoA hydratase (EC 4.2.1.18)	<a href=&#39;?page=Annotation&feature=fig|6666666.200770.peg.3411&#39; target=_blank>fig|6666666.200770.peg.3411</a>	yes	<a href=&#39;?page=Annotation&feature=fig|6666666.198408.peg.1112&#39; target=_blank>fig|6666666.198408.peg.1112</a>	yes
A and B	Amino Acids and Derivatives	Branched-chain amino acids	Leucine Degradation and HMG-CoA Metabolism	Succinyl-CoA:3-ketoacid-coenzyme A transferase subunit A (EC 2.8.3.5)	<a href=&#39;?page=Annotation&feature=fig|6666666.200770.peg.6003&#39; target=_blank>fig|6666666.200770.peg.6003</a>	yes	<a href=&#39;?page=Annotation&feature=fig|6666666.198408.peg.3477&#39; target=_blank>fig|6666666.198408.peg.3477</a>	yes
A and B	Amino Acids and Derivatives	Branched-chain amino acids	Leucine Degradation and HMG-CoA Metabolism	Succinyl-CoA:3-ketoacid-coenzyme A transferase subunit B (EC 2.8.3.5)	<a href=&#39;?page=Annotation&feature=fig|6666666.200770.peg.6002&#39; target=_blank>fig|6666666.200770.peg.6002</a>	yes	<a href=&#39;?page=Annotation&feature=fig|6666666.198408.peg.3476&#39; target=_blank>fig|6666666.198408.peg.3476</a>	yes
A and B	Amino Acids and Derivatives	Branched-chain amino acids	Valine degradation	3-hydroxyacyl-CoA dehydrogenase (EC 1.1.1.35)	<a href=&#39;?page=Annotation&feature=fig|6666666.200770.peg.575&#39; target=_blank>fig|6666666.200770.peg.575</a>, <a href=&#39;?page=Annotation&feature=fig|6666666.200770.peg.1806&#39; target=_blank>fig|6666666.200770.peg.1806</a>, <a href=&#39;?page=Annotation&feature=fig|6666666.200770.peg.4203&#39; target=_blank>fig|6666666.200770.peg.4203</a>	yes	<a href=&#39;?page=Annotation&feature=fig|6666666.198408.peg.1563&#39; target=_blank>fig|6666666.198408.peg.1563</a>, <a href=&#39;?page=Annotation&feature=fig|6666666.198408.peg.2696&#39; target=_blank>fig|6666666.198408.peg.2696</a>, <a href=&#39;?page=Annotation&feature=fig|6666666.198408.peg.2962&#39; target=_blank>fig|6666666.198408.peg.2962</a>, <a href=&#39;?page=Annotation&feature=fig|666…	yes
A and B	Amino Acids and Derivatives	Branched-chain amino acids	Valine degradation	3-hydroxyisobutyrate dehydrogenase (EC 1.1.1.31)	<a href=&#39;?page=Annotation&feature=fig|6666666.200770.peg.1818&#39; target=_blank>fig|6666666.200770.peg.1818</a>	yes	<a href=&#39;?page=Annotation&feature=fig|6666666.198408.peg.5050&#39; target=_blank>fig|6666666.198408.peg.5050</a>	yes
A and B	Amino Acids and Derivatives	Branched-chain amino acids	Valine degradation	3-hydroxyisobutyryl-CoA hydrolase (EC 3.1.2.4)	<a href=&#39;?page=Annotation&feature=fig|6666666.200770.peg.5264&#39; target=_blank>fig|6666666.200770.peg.5264</a>	yes	<a href=&#39;?page=Annotation&feature=fig|6666666.198408.peg.3316&#39; target=_blank>fig|6666666.198408.peg.3316</a>	yes
A and B	Amino Acids and Derivatives	Branched-chain amino acids	Valine degradation	Branched-chain alpha-keto acid dehydrogenase, E1 component, alpha subunit (EC 1.2.4.4)	<a href=&#39;?page=Annotation&feature=fig|6666666.200770.peg.3510&#39; target=_blank>fig|6666666.200770.peg.3510</a>	yes	<a href=&#39;?page=Annotation&feature=fig|6666666.198408.peg.2540&#39; target=_blank>fig|6666666.198408.peg.2540</a>	yes
A and B	Amino Acids and Derivatives	Branched-chain amino acids	Valine degradation	Branched-chain alpha-keto acid dehydrogenase, E1 component, beta subunit (EC 1.2.4.4)	<a href=&#39;?page=Annotation&feature=fig|6666666.200770.peg.3511&#39; target=_blank>fig|6666666.200770.peg.3511</a>	yes	<a href=&#39;?page=Annotation&feature=fig|6666666.198408.peg.2541&#39; target=_blank>fig|6666666.198408.peg.2541</a>	yes
A and B	Amino Acids and Derivatives	Branched-chain amino acids	Valine degradation	Branched-chain amino acid aminotransferase (EC 2.6.1.42)	<a href=&#39;?page=Annotation&feature=fig|6666666.200770.peg.3514&#39; target=_blank>fig|6666666.200770.peg.3514</a>	yes	<a href=&#39;?page=Annotation&feature=fig|6666666.198408.peg.2544&#39; target=_blank>fig|6666666.198408.peg.2544</a>	yes
A and B	Amino Acids and Derivatives	Branched-chain amino acids	Valine degradation	Dihydrolipoamide acyltransferase component of branched-chain alpha-keto acid dehydrogenase complex (EC 2.3.1.168)	<a href=&#39;?page=Annotation&feature=fig|6666666.200770.peg.3512&#39; target=_blank>fig|6666666.200770.peg.3512</a>	yes	<a href=&#39;?page=Annotation&feature=fig|6666666.198408.peg.2542&#39; target=_blank>fig|6666666.198408.peg.2542</a>	yes
A and B	Amino Acids and Derivatives	Branched-chain amino acids	Valine degradation	Dihydrolipoamide dehydrogenase of branched-chain alpha-keto acid dehydrogenase (EC 1.8.1.4)	<a href=&#39;?page=Annotation&feature=fig|6666666.200770.peg.3513&#39; target=_blank>fig|6666666.200770.peg.3513</a>	yes	<a href=&#39;?page=Annotation&feature=fig|6666666.198408.peg.2543&#39; target=_blank>fig|6666666.198408.peg.2543</a>	yes
A and B	Amino Acids and Derivatives	Branched-chain amino acids	Valine degradation	Enoyl-CoA hydratase (EC 4.2.1.17)	<a href=&#39;?page=Annotation&feature=fig|6666666.200770.peg.1703&#39; target=_blank>fig|6666666.200770.peg.1703</a>, <a href=&#39;?page=Annotation&feature=fig|6666666.200770.peg.1806&#39; target=_blank>fig|6666666.200770.peg.1806</a>, <a href=&#39;?page=Annotation&feature=fig|6666666.200770.peg.2160&#39; target=_blank>fig|6666666.200770.peg.2160</a>, <a href=&#39;?page=Annotation&feature=fig|666…	yes	<a href=&#39;?page=Annotation&feature=fig|6666666.198408.peg.87&#39; target=_blank>fig|6666666.198408.peg.87</a>, <a href=&#39;?page=Annotation&feature=fig|6666666.198408.peg.1406&#39; target=_blank>fig|6666666.198408.peg.1406</a>, <a href=&#39;?page=Annotation&feature=fig|6666666.198408.peg.1563&#39; target=_blank>fig|6666666.198408.peg.1563</a>, <a href=&#39;?page=Annotation&feature=fig|6666666…	yes
A and B	Amino Acids and Derivatives	Branched-chain amino acids	Valine degradation	Enoyl-CoA hydratase [valine degradation] (EC 4.2.1.17)	<a href=&#39;?page=Annotation&feature=fig|6666666.200770.peg.5003&#39; target=_blank>fig|6666666.200770.peg.5003</a>, <a href=&#39;?page=Annotation&feature=fig|6666666.200770.peg.5266&#39; target=_blank>fig|6666666.200770.peg.5266</a>	yes	<a href=&#39;?page=Annotation&feature=fig|6666666.198408.peg.3318&#39; target=_blank>fig|6666666.198408.peg.3318</a>, <a href=&#39;?page=Annotation&feature=fig|6666666.198408.peg.4134&#39; target=_blank>fig|6666666.198408.peg.4134</a>	yes
A and B	Amino Acids and Derivatives	Branched-chain amino acids	Valine degradation	Methylmalonate-semialdehyde dehydrogenase (EC 1.2.1.27)	<a href=&#39;?page=Annotation&feature=fig|6666666.200770.peg.1817&#39; target=_blank>fig|6666666.200770.peg.1817</a>, <a href=&#39;?page=Annotation&feature=fig|6666666.200770.peg.4608&#39; target=_blank>fig|6666666.200770.peg.4608</a>	yes	<a href=&#39;?page=Annotation&feature=fig|6666666.198408.peg.738&#39; target=_blank>fig|6666666.198408.peg.738</a>, <a href=&#39;?page=Annotation&feature=fig|6666666.198408.peg.5049&#39; target=_blank>fig|6666666.198408.peg.5049</a>	yes
A and B	Amino Acids and Derivatives	Branched-chain amino acids	Valine degradation	Probable acyl-CoA dehydrogenase (EC 1.3.99.3)	<a href=&#39;?page=Annotation&feature=fig|6666666.200770.peg.5269&#39; target=_blank>fig|6666666.200770.peg.5269</a>, <a href=&#39;?page=Annotation&feature=fig|6666666.200770.peg.5906&#39; target=_blank>fig|6666666.200770.peg.5906</a>	yes	<a href=&#39;?page=Annotation&feature=fig|6666666.198408.peg.3321&#39; target=_blank>fig|6666666.198408.peg.3321</a>, <a href=&#39;?page=Annotation&feature=fig|6666666.198408.peg.4815&#39; target=_blank>fig|6666666.198408.peg.4815</a>	yes
A and B	Amino Acids and Derivatives	Branched-chain amino acids	Valine degradation	Transcriptional regulator BkdR of isoleucine and valine catabolism operon	<a href=&#39;?page=Annotation&feature=fig|6666666.200770.peg.3509&#39; target=_blank>fig|6666666.200770.peg.3509</a>	yes	<a href=&#39;?page=Annotation&feature=fig|6666666.198408.peg.2539&#39; target=_blank>fig|6666666.198408.peg.2539</a>	yes
A	Amino Acids and Derivatives	Branched-chain amino acids	Branched-Chain Amino Acid Biosynthesis	Threonine dehydratase, catabolic (EC 4.3.1.19)	<a href=&#39;?page=Annotation&feature=fig|6666666.200770.peg.2631&#39; target=_blank>fig|6666666.200770.peg.2631</a>	yes	<input type=&#39;button&#39; class=&#39;button&#39; value=&#39;find&#39; onclick=&#39;window.open("?page=SearchGene&fr=Threonine dehydratase, catabolic (EC 4.3.1.19)&organism=6666666.198408&subsystem=Branched-Chain_Amino_Acid_Biosynthesis&template_gene=fig|6666666.200770.peg.2631");&#39;>	no
A and B	Amino Acids and Derivatives	Glutamine, glutamate, aspartate, asparagine; ammonia assimilation	Glutamate and Aspartate uptake in Bacteria	Aerobic C4-dicarboxylate transporter for fumarate, L-malate, D-malate, succunate, aspartate	<a href=&#39;?page=Annotation&feature=fig|6666666.200770.peg.1950&#39; target=_blank>fig|6666666.200770.peg.1950</a>	yes	<a href=&#39;?page=Annotation&feature=fig|6666666.198408.peg.5523&#39; target=_blank>fig|6666666.198408.peg.5523</a>	yes
A and B	Amino Acids and Derivatives	Glutamine, glutamate, aspartate, asparagine; ammonia assimilation	Glutamate and Aspartate uptake in Bacteria	Asparagine synthetase [glutamine-hydrolyzing] (EC 6.3.5.4)	<a href=&#39;?page=Annotation&feature=fig|6666666.200770.peg.2620&#39; target=_blank>fig|6666666.200770.peg.2620</a>, <a href=&#39;?page=Annotation&feature=fig|6666666.200770.peg.3857&#39; target=_blank>fig|6666666.200770.peg.3857</a>	yes	<a href=&#39;?page=Annotation&feature=fig|6666666.198408.peg.2673&#39; target=_blank>fig|6666666.198408.peg.2673</a>, <a href=&#39;?page=Annotation&feature=fig|6666666.198408.peg.3771&#39; target=_blank>fig|6666666.198408.peg.3771</a>	yes
A and B	Amino Acids and Derivatives	Glutamine, glutamate, aspartate, asparagine; ammonia assimilation	Glutamate and Aspartate uptake in Bacteria	Glutamate Aspartate periplasmic binding protein precursor GltI (TC 3.A.1.3.4)	<a href=&#39;?page=Annotation&feature=fig|6666666.200770.peg.516&#39; target=_blank>fig|6666666.200770.peg.516</a>, <a href=&#39;?page=Annotation&feature=fig|6666666.200770.peg.1264&#39; target=_blank>fig|6666666.200770.peg.1264</a>, <a href=&#39;?page=Annotation&feature=fig|6666666.200770.peg.1404&#39; target=_blank>fig|6666666.200770.peg.1404</a>, <a href=&#39;?page=Annotation&feature=fig|66666…	yes	<a href=&#39;?page=Annotation&feature=fig|6666666.198408.peg.3018&#39; target=_blank>fig|6666666.198408.peg.3018</a>, <a href=&#39;?page=Annotation&feature=fig|6666666.198408.peg.4196&#39; target=_blank>fig|6666666.198408.peg.4196</a>, <a href=&#39;?page=Annotation&feature=fig|6666666.198408.peg.4327&#39; target=_blank>fig|6666666.198408.peg.4327</a>, <a href=&#39;?page=Annotation&feature=fig|666…	yes
A and B	Amino Acids and Derivatives	Glutamine, glutamate, aspartate, asparagine; ammonia assimilation	Glutamate and Aspartate uptake in Bacteria	Glutamate Aspartate transport ATP-binding protein GltL (TC 3.A.1.3.4)	<a href=&#39;?page=Annotation&feature=fig|6666666.200770.peg.1401&#39; target=_blank>fig|6666666.200770.peg.1401</a>, <a href=&#39;?page=Annotation&feature=fig|6666666.200770.peg.3569&#39; target=_blank>fig|6666666.200770.peg.3569</a>, <a href=&#39;?page=Annotation&feature=fig|6666666.200770.peg.4298&#39; target=_blank>fig|6666666.200770.peg.4298</a>	yes	<a href=&#39;?page=Annotation&feature=fig|6666666.198408.peg.436&#39; target=_blank>fig|6666666.198408.peg.436</a>, <a href=&#39;?page=Annotation&feature=fig|6666666.198408.peg.4199&#39; target=_blank>fig|6666666.198408.peg.4199</a>	yes
A and B	Amino Acids and Derivatives	Glutamine, glutamate, aspartate, asparagine; ammonia assimilation	Glutamate and Aspartate uptake in Bacteria	Glutamate Aspartate transport system permease protein GltJ (TC 3.A.1.3.4)	<a href=&#39;?page=Annotation&feature=fig|6666666.200770.peg.1265&#39; target=_blank>fig|6666666.200770.peg.1265</a>, <a href=&#39;?page=Annotation&feature=fig|6666666.200770.peg.1403&#39; target=_blank>fig|6666666.200770.peg.1403</a>, <a href=&#39;?page=Annotation&feature=fig|6666666.200770.peg.3571&#39; target=_blank>fig|6666666.200770.peg.3571</a>	yes	<a href=&#39;?page=Annotation&feature=fig|6666666.198408.peg.4197&#39; target=_blank>fig|6666666.198408.peg.4197</a>, <a href=&#39;?page=Annotation&feature=fig|6666666.198408.peg.4326&#39; target=_blank>fig|6666666.198408.peg.4326</a>	yes
A and B	Amino Acids and Derivatives	Glutamine, glutamate, aspartate, asparagine; ammonia assimilation	Glutamate and Aspartate uptake in Bacteria	Glutamate Aspartate transport system permease protein GltK (TC 3.A.1.3.4)	<a href=&#39;?page=Annotation&feature=fig|6666666.200770.peg.1266&#39; target=_blank>fig|6666666.200770.peg.1266</a>, <a href=&#39;?page=Annotation&feature=fig|6666666.200770.peg.1402&#39; target=_blank>fig|6666666.200770.peg.1402</a>, <a href=&#39;?page=Annotation&feature=fig|6666666.200770.peg.3570&#39; target=_blank>fig|6666666.200770.peg.3570</a>	yes	<a href=&#39;?page=Annotation&feature=fig|6666666.198408.peg.4198&#39; target=_blank>fig|6666666.198408.peg.4198</a>, <a href=&#39;?page=Annotation&feature=fig|6666666.198408.peg.4325&#39; target=_blank>fig|6666666.198408.peg.4325</a>	yes
A and B	Amino Acids and Derivatives	Glutamine, glutamate, aspartate, asparagine; ammonia assimilation	Glutamate and Aspartate uptake in Bacteria	Glutamate-aspartate carrier protein	<a href=&#39;?page=Annotation&feature=fig|6666666.200770.peg.26&#39; target=_blank>fig|6666666.200770.peg.26</a>	yes	<a href=&#39;?page=Annotation&feature=fig|6666666.198408.peg.2095&#39; target=_blank>fig|6666666.198408.peg.2095</a>	yes
A and B	Amino Acids and Derivatives	Glutamine, glutamate, aspartate, asparagine; ammonia assimilation	Glutamate and Aspartate uptake in Bacteria	Signal transduction histidine kinase regulating C4-dicarboxylate transport system (EC 2.7.13.3)	<a href=&#39;?page=Annotation&feature=fig|6666666.200770.peg.1400&#39; target=_blank>fig|6666666.200770.peg.1400</a>	yes	<a href=&#39;?page=Annotation&feature=fig|6666666.198408.peg.4200&#39; target=_blank>fig|6666666.198408.peg.4200</a>	yes
A and B	Amino Acids and Derivatives	Glutamine, glutamate, aspartate, asparagine; ammonia assimilation	Glutamate and Aspartate uptake in Bacteria	Two component, Sigma-54 Specific, central transcriptional regulator of acidic amino acid uptake	<a href=&#39;?page=Annotation&feature=fig|6666666.200770.peg.1397&#39; target=_blank>fig|6666666.200770.peg.1397</a>, <a href=&#39;?page=Annotation&feature=fig|6666666.200770.peg.1399&#39; target=_blank>fig|6666666.200770.peg.1399</a>	yes	<a href=&#39;?page=Annotation&feature=fig|6666666.198408.peg.4201&#39; target=_blank>fig|6666666.198408.peg.4201</a>, <a href=&#39;?page=Annotation&feature=fig|6666666.198408.peg.4203&#39; target=_blank>fig|6666666.198408.peg.4203</a>	yes
A and B	Amino Acids and Derivatives	Glutamine, glutamate, aspartate, asparagine; ammonia assimilation	Glutamate dehydrogenases	NAD-specific glutamate dehydrogenase (EC 1.4.1.2), large form	<a href=&#39;?page=Annotation&feature=fig|6666666.200770.peg.5874&#39; target=_blank>fig|6666666.200770.peg.5874</a>	yes	<a href=&#39;?page=Annotation&feature=fig|6666666.198408.peg.4780&#39; target=_blank>fig|6666666.198408.peg.4780</a>	yes
A and B	Amino Acids and Derivatives	Glutamine, glutamate, aspartate, asparagine; ammonia assimilation	Glutamate dehydrogenases	NADP-specific glutamate dehydrogenase (EC 1.4.1.4)	<a href=&#39;?page=Annotation&feature=fig|6666666.200770.peg.793&#39; target=_blank>fig|6666666.200770.peg.793</a>	yes	<a href=&#39;?page=Annotation&feature=fig|6666666.198408.peg.6109&#39; target=_blank>fig|6666666.198408.peg.6109</a>	yes
A and B	Amino Acids and Derivatives	Glutamine, glutamate, aspartate, asparagine; ammonia assimilation	Glutamine, Glutamate, Aspartate and Asparagine Biosynthesis	Asparagine synthetase [glutamine-hydrolyzing] (EC 6.3.5.4)	<a href=&#39;?page=Annotation&feature=fig|6666666.200770.peg.2620&#39; target=_blank>fig|6666666.200770.peg.2620</a>, <a href=&#39;?page=Annotation&feature=fig|6666666.200770.peg.3857&#39; target=_blank>fig|6666666.200770.peg.3857</a>	yes	<a href=&#39;?page=Annotation&feature=fig|6666666.198408.peg.2673&#39; target=_blank>fig|6666666.198408.peg.2673</a>, <a href=&#39;?page=Annotation&feature=fig|6666666.198408.peg.3771&#39; target=_blank>fig|6666666.198408.peg.3771</a>	yes
A and B	Amino Acids and Derivatives	Glutamine, glutamate, aspartate, asparagine; ammonia assimilation	Glutamine, Glutamate, Aspartate and Asparagine Biosynthesis	Aspartate aminotransferase (EC 2.6.1.1)	<a href=&#39;?page=Annotation&feature=fig|6666666.200770.peg.281&#39; target=_blank>fig|6666666.200770.peg.281</a>, <a href=&#39;?page=Annotation&feature=fig|6666666.200770.peg.2258&#39; target=_blank>fig|6666666.200770.peg.2258</a>, <a href=&#39;?page=Annotation&feature=fig|6666666.200770.peg.2426&#39; target=_blank>fig|6666666.200770.peg.2426</a>, <a href=&#39;?page=Annotation&feature=fig|66666…	yes	<a href=&#39;?page=Annotation&feature=fig|6666666.198408.peg.1272&#39; target=_blank>fig|6666666.198408.peg.1272</a>, <a href=&#39;?page=Annotation&feature=fig|6666666.198408.peg.1276&#39; target=_blank>fig|6666666.198408.peg.1276</a>, <a href=&#39;?page=Annotation&feature=fig|6666666.198408.peg.1400&#39; target=_blank>fig|6666666.198408.peg.1400</a>, <a href=&#39;?page=Annotation&feature=fig|666…	yes
A and B	Amino Acids and Derivatives	Glutamine, glutamate, aspartate, asparagine; ammonia assimilation	Glutamine, Glutamate, Aspartate and Asparagine Biosynthesis	Aspartate ammonia-lyase (EC 4.3.1.1)	<a href=&#39;?page=Annotation&feature=fig|6666666.200770.peg.200&#39; target=_blank>fig|6666666.200770.peg.200</a>	yes	<a href=&#39;?page=Annotation&feature=fig|6666666.198408.peg.1918&#39; target=_blank>fig|6666666.198408.peg.1918</a>, <a href=&#39;?page=Annotation&feature=fig|6666666.198408.peg.3662&#39; target=_blank>fig|6666666.198408.peg.3662</a>	yes
A and B	Amino Acids and Derivatives	Glutamine, glutamate, aspartate, asparagine; ammonia assimilation	Glutamine, Glutamate, Aspartate and Asparagine Biosynthesis	Aspartate racemase (EC 5.1.1.13)	<a href=&#39;?page=Annotation&feature=fig|6666666.200770.peg.5289&#39; target=_blank>fig|6666666.200770.peg.5289</a>	yes	<a href=&#39;?page=Annotation&feature=fig|6666666.198408.peg.3351&#39; target=_blank>fig|6666666.198408.peg.3351</a>	yes
A and B	Amino Acids and Derivatives	Glutamine, glutamate, aspartate, asparagine; ammonia assimilation	Glutamine, Glutamate, Aspartate and Asparagine Biosynthesis	Ferredoxin-dependent glutamate synthase (EC 1.4.7.1)	<a href=&#39;?page=Annotation&feature=fig|6666666.200770.peg.1375&#39; target=_blank>fig|6666666.200770.peg.1375</a>	yes	<a href=&#39;?page=Annotation&feature=fig|6666666.198408.peg.4218&#39; target=_blank>fig|6666666.198408.peg.4218</a>	yes
A and B	Amino Acids and Derivatives	Glutamine, glutamate, aspartate, asparagine; ammonia assimilation	Glutamine, Glutamate, Aspartate and Asparagine Biosynthesis	Glutamate racemase (EC 5.1.1.3)	<a href=&#39;?page=Annotation&feature=fig|6666666.200770.peg.1007&#39; target=_blank>fig|6666666.200770.peg.1007</a>, <a href=&#39;?page=Annotation&feature=fig|6666666.200770.peg.5982&#39; target=_blank>fig|6666666.200770.peg.5982</a>	yes	<a href=&#39;?page=Annotation&feature=fig|6666666.198408.peg.805&#39; target=_blank>fig|6666666.198408.peg.805</a>	yes
A and B	Amino Acids and Derivatives	Glutamine, glutamate, aspartate, asparagine; ammonia assimilation	Glutamine, Glutamate, Aspartate and Asparagine Biosynthesis	Glutamate synthase [NADPH] large chain (EC 1.4.1.13)	<a href=&#39;?page=Annotation&feature=fig|6666666.200770.peg.156&#39; target=_blank>fig|6666666.200770.peg.156</a>, <a href=&#39;?page=Annotation&feature=fig|6666666.200770.peg.1602&#39; target=_blank>fig|6666666.200770.peg.1602</a>, <a href=&#39;?page=Annotation&feature=fig|6666666.200770.peg.1624&#39; target=_blank>fig|6666666.200770.peg.1624</a>, <a href=&#39;?page=Annotation&feature=fig|66666…	yes	<a href=&#39;?page=Annotation&feature=fig|6666666.198408.peg.475&#39; target=_blank>fig|6666666.198408.peg.475</a>, <a href=&#39;?page=Annotation&feature=fig|6666666.198408.peg.1158&#39; target=_blank>fig|6666666.198408.peg.1158</a>, <a href=&#39;?page=Annotation&feature=fig|6666666.198408.peg.1428&#39; target=_blank>fig|6666666.198408.peg.1428</a>, <a href=&#39;?page=Annotation&feature=fig|66666…	yes
A and B	Amino Acids and Derivatives	Glutamine, glutamate, aspartate, asparagine; ammonia assimilation	Glutamine, Glutamate, Aspartate and Asparagine Biosynthesis	Glutamate synthase [NADPH] putative GlxC chain (EC 1.4.1.13)	<a href=&#39;?page=Annotation&feature=fig|6666666.200770.peg.2853&#39; target=_blank>fig|6666666.200770.peg.2853</a>	yes	<a href=&#39;?page=Annotation&feature=fig|6666666.198408.peg.3612&#39; target=_blank>fig|6666666.198408.peg.3612</a>	yes
A and B	Amino Acids and Derivatives	Glutamine, glutamate, aspartate, asparagine; ammonia assimilation	Glutamine, Glutamate, Aspartate and Asparagine Biosynthesis	Glutamate synthase [NADPH] small chain (EC 1.4.1.13)	<a href=&#39;?page=Annotation&feature=fig|6666666.200770.peg.2221&#39; target=_blank>fig|6666666.200770.peg.2221</a>, <a href=&#39;?page=Annotation&feature=fig|6666666.200770.peg.4343&#39; target=_blank>fig|6666666.200770.peg.4343</a>	yes	<a href=&#39;?page=Annotation&feature=fig|6666666.198408.peg.476&#39; target=_blank>fig|6666666.198408.peg.476</a>, <a href=&#39;?page=Annotation&feature=fig|6666666.198408.peg.5220&#39; target=_blank>fig|6666666.198408.peg.5220</a>	yes
A and B	Amino Acids and Derivatives	Glutamine, glutamate, aspartate, asparagine; ammonia assimilation	Glutamine, Glutamate, Aspartate and Asparagine Biosynthesis	Glutaminase (EC 3.5.1.2)	<a href=&#39;?page=Annotation&feature=fig|6666666.200770.peg.5615&#39; target=_blank>fig|6666666.200770.peg.5615</a>	yes	<a href=&#39;?page=Annotation&feature=fig|6666666.198408.peg.4586&#39; target=_blank>fig|6666666.198408.peg.4586</a>	yes
A and B	Amino Acids and Derivatives	Glutamine, glutamate, aspartate, asparagine; ammonia assimilation	Glutamine, Glutamate, Aspartate and Asparagine Biosynthesis	Glutamine amidotransferase protein GlxB (EC 2.4.2.-)	<a href=&#39;?page=Annotation&feature=fig|6666666.200770.peg.2852&#39; target=_blank>fig|6666666.200770.peg.2852</a>	yes	<a href=&#39;?page=Annotation&feature=fig|6666666.198408.peg.3611&#39; target=_blank>fig|6666666.198408.peg.3611</a>	yes
A and B	Amino Acids and Derivatives	Glutamine, glutamate, aspartate, asparagine; ammonia assimilation	Glutamine, Glutamate, Aspartate and Asparagine Biosynthesis	Glutamine synthetase type I (EC 6.3.1.2)	<a href=&#39;?page=Annotation&feature=fig|6666666.200770.peg.2851&#39; target=_blank>fig|6666666.200770.peg.2851</a>, <a href=&#39;?page=Annotation&feature=fig|6666666.200770.peg.4266&#39; target=_blank>fig|6666666.200770.peg.4266</a>	yes	<a href=&#39;?page=Annotation&feature=fig|6666666.198408.peg.403&#39; target=_blank>fig|6666666.198408.peg.403</a>, <a href=&#39;?page=Annotation&feature=fig|6666666.198408.peg.3610&#39; target=_blank>fig|6666666.198408.peg.3610</a>	yes
A and B	Amino Acids and Derivatives	Glutamine, glutamate, aspartate, asparagine; ammonia assimilation	Glutamine, Glutamate, Aspartate and Asparagine Biosynthesis	L-asparaginase (EC 3.5.1.1)	<a href=&#39;?page=Annotation&feature=fig|6666666.200770.peg.198&#39; target=_blank>fig|6666666.200770.peg.198</a>, <a href=&#39;?page=Annotation&feature=fig|6666666.200770.peg.3711&#39; target=_blank>fig|6666666.200770.peg.3711</a>	yes	<a href=&#39;?page=Annotation&feature=fig|6666666.198408.peg.1920&#39; target=_blank>fig|6666666.198408.peg.1920</a>, <a href=&#39;?page=Annotation&feature=fig|6666666.198408.peg.2453&#39; target=_blank>fig|6666666.198408.peg.2453</a>	yes
A and B	Amino Acids and Derivatives	Glutamine, glutamate, aspartate, asparagine; ammonia assimilation	Glutamine, Glutamate, Aspartate and Asparagine Biosynthesis	Leucine-responsive regulatory protein, regulator for leucine (or lrp) regulon and high-affinity branched-chain amino acid transport system	<a href=&#39;?page=Annotation&feature=fig|6666666.200770.peg.285&#39; target=_blank>fig|6666666.200770.peg.285</a>, <a href=&#39;?page=Annotation&feature=fig|6666666.200770.peg.844&#39; target=_blank>fig|6666666.200770.peg.844</a>, <a href=&#39;?page=Annotation&feature=fig|6666666.200770.peg.1831&#39; target=_blank>fig|6666666.200770.peg.1831</a>, <a href=&#39;?page=Annotation&feature=fig|6666666…	yes	<a href=&#39;?page=Annotation&feature=fig|6666666.198408.peg.1833&#39; target=_blank>fig|6666666.198408.peg.1833</a>, <a href=&#39;?page=Annotation&feature=fig|6666666.198408.peg.2553&#39; target=_blank>fig|6666666.198408.peg.2553</a>, <a href=&#39;?page=Annotation&feature=fig|6666666.198408.peg.3254&#39; target=_blank>fig|6666666.198408.peg.3254</a>, <a href=&#39;?page=Annotation&feature=fig|666…	yes
A and B	Amino Acids and Derivatives	Glutamine, glutamate, aspartate, asparagine; ammonia assimilation	Glutamine, Glutamate, Aspartate and Asparagine Biosynthesis	NAD-specific glutamate dehydrogenase (EC 1.4.1.2), large form	<a href=&#39;?page=Annotation&feature=fig|6666666.200770.peg.5874&#39; target=_blank>fig|6666666.200770.peg.5874</a>	yes	<a href=&#39;?page=Annotation&feature=fig|6666666.198408.peg.4780&#39; target=_blank>fig|6666666.198408.peg.4780</a>	yes
A and B	Amino Acids and Derivatives	Glutamine, glutamate, aspartate, asparagine; ammonia assimilation	Glutamine, Glutamate, Aspartate and Asparagine Biosynthesis	NADP-specific glutamate dehydrogenase (EC 1.4.1.4)	<a href=&#39;?page=Annotation&feature=fig|6666666.200770.peg.793&#39; target=_blank>fig|6666666.200770.peg.793</a>	yes	<a href=&#39;?page=Annotation&feature=fig|6666666.198408.peg.6109&#39; target=_blank>fig|6666666.198408.peg.6109</a>	yes
A and B	Amino Acids and Derivatives	Glutamine, glutamate, aspartate, asparagine; ammonia assimilation	Glutamine, Glutamate, Aspartate and Asparagine Biosynthesis	glutamine synthetase family protein	<a href=&#39;?page=Annotation&feature=fig|6666666.200770.peg.398&#39; target=_blank>fig|6666666.200770.peg.398</a>, <a href=&#39;?page=Annotation&feature=fig|6666666.200770.peg.399&#39; target=_blank>fig|6666666.200770.peg.399</a>, <a href=&#39;?page=Annotation&feature=fig|6666666.200770.peg.1767&#39; target=_blank>fig|6666666.200770.peg.1767</a>, <a href=&#39;?page=Annotation&feature=fig|6666666…	yes	<a href=&#39;?page=Annotation&feature=fig|6666666.198408.peg.1604&#39; target=_blank>fig|6666666.198408.peg.1604</a>, <a href=&#39;?page=Annotation&feature=fig|6666666.198408.peg.1717&#39; target=_blank>fig|6666666.198408.peg.1717</a>, <a href=&#39;?page=Annotation&feature=fig|6666666.198408.peg.1718&#39; target=_blank>fig|6666666.198408.peg.1718</a>, <a href=&#39;?page=Annotation&feature=fig|666…	yes
A and B	Amino Acids and Derivatives	Glutamine, glutamate, aspartate, asparagine; ammonia assimilation	Glutamine synthetases	Glutamine synthetase type I (EC 6.3.1.2)	<a href=&#39;?page=Annotation&feature=fig|6666666.200770.peg.2851&#39; target=_blank>fig|6666666.200770.peg.2851</a>, <a href=&#39;?page=Annotation&feature=fig|6666666.200770.peg.4266&#39; target=_blank>fig|6666666.200770.peg.4266</a>	yes	<a href=&#39;?page=Annotation&feature=fig|6666666.198408.peg.403&#39; target=_blank>fig|6666666.198408.peg.403</a>, <a href=&#39;?page=Annotation&feature=fig|6666666.198408.peg.3610&#39; target=_blank>fig|6666666.198408.peg.3610</a>	yes
A	Amino Acids and Derivatives	Glutamine, glutamate, aspartate, asparagine; ammonia assimilation	Glutamate and Aspartate uptake in Bacteria	Sodium/glutamate symport protein	<a href=&#39;?page=Annotation&feature=fig|6666666.200770.peg.3814&#39; target=_blank>fig|6666666.200770.peg.3814</a>	yes	<input type=&#39;button&#39; class=&#39;button&#39; value=&#39;find&#39; onclick=&#39;window.open("?page=SearchGene&fr=Sodium/glutamate symport protein&organism=6666666.198408&subsystem=Glutamate_and_Aspartate_uptake_in_Bacteria&template_gene=fig|6666666.200770.peg.3814");&#39;>	no
A and B	Amino Acids and Derivatives	Histidine Metabolism	Histidine Biosynthesis	ATP phosphoribosyltransferase (EC 2.4.2.17)	<a href=&#39;?page=Annotation&feature=fig|6666666.200770.peg.1163&#39; target=_blank>fig|6666666.200770.peg.1163</a>	yes	<a href=&#39;?page=Annotation&feature=fig|6666666.198408.peg.961&#39; target=_blank>fig|6666666.198408.peg.961</a>	yes
A and B	Amino Acids and Derivatives	Histidine Metabolism	Histidine Biosynthesis	ATP phosphoribosyltransferase regulatory subunit (EC 2.4.2.17)	<a href=&#39;?page=Annotation&feature=fig|6666666.200770.peg.4459&#39; target=_blank>fig|6666666.200770.peg.4459</a>	yes	<a href=&#39;?page=Annotation&feature=fig|6666666.198408.peg.589&#39; target=_blank>fig|6666666.198408.peg.589</a>	yes
A and B	Amino Acids and Derivatives	Histidine Metabolism	Histidine Biosynthesis	Histidinol dehydrogenase (EC 1.1.1.23)	<a href=&#39;?page=Annotation&feature=fig|6666666.200770.peg.1164&#39; target=_blank>fig|6666666.200770.peg.1164</a>, <a href=&#39;?page=Annotation&feature=fig|6666666.200770.peg.5966&#39; target=_blank>fig|6666666.200770.peg.5966</a>	yes	<a href=&#39;?page=Annotation&feature=fig|6666666.198408.peg.962&#39; target=_blank>fig|6666666.198408.peg.962</a>, <a href=&#39;?page=Annotation&feature=fig|6666666.198408.peg.3161&#39; target=_blank>fig|6666666.198408.peg.3161</a>	yes
A and B	Amino Acids and Derivatives	Histidine Metabolism	Histidine Biosynthesis	Histidinol-phosphatase (EC 3.1.3.15)	<a href=&#39;?page=Annotation&feature=fig|6666666.200770.peg.109&#39; target=_blank>fig|6666666.200770.peg.109</a>	yes	<a href=&#39;?page=Annotation&feature=fig|6666666.198408.peg.2010&#39; target=_blank>fig|6666666.198408.peg.2010</a>	yes
A and B	Amino Acids and Derivatives	Histidine Metabolism	Histidine Biosynthesis	Histidinol-phosphate aminotransferase (EC 2.6.1.9)	<a href=&#39;?page=Annotation&feature=fig|6666666.200770.peg.1165&#39; target=_blank>fig|6666666.200770.peg.1165</a>	yes	<a href=&#39;?page=Annotation&feature=fig|6666666.198408.peg.963&#39; target=_blank>fig|6666666.198408.peg.963</a>	yes
A and B	Amino Acids and Derivatives	Histidine Metabolism	Histidine Biosynthesis	Imidazole glycerol phosphate synthase amidotransferase subunit (EC 2.4.2.-)	<a href=&#39;?page=Annotation&feature=fig|6666666.200770.peg.2946&#39; target=_blank>fig|6666666.200770.peg.2946</a>, <a href=&#39;?page=Annotation&feature=fig|6666666.200770.peg.4248&#39; target=_blank>fig|6666666.200770.peg.4248</a>	yes	<a href=&#39;?page=Annotation&feature=fig|6666666.198408.peg.385&#39; target=_blank>fig|6666666.198408.peg.385</a>	yes
A and B	Amino Acids and Derivatives	Histidine Metabolism	Histidine Biosynthesis	Imidazole glycerol phosphate synthase cyclase subunit (EC 4.1.3.-)	<a href=&#39;?page=Annotation&feature=fig|6666666.200770.peg.2947&#39; target=_blank>fig|6666666.200770.peg.2947</a>, <a href=&#39;?page=Annotation&feature=fig|6666666.200770.peg.4251&#39; target=_blank>fig|6666666.200770.peg.4251</a>	yes	<a href=&#39;?page=Annotation&feature=fig|6666666.198408.peg.388&#39; target=_blank>fig|6666666.198408.peg.388</a>, <a href=&#39;?page=Annotation&feature=fig|6666666.198408.peg.1469&#39; target=_blank>fig|6666666.198408.peg.1469</a>	yes
A and B	Amino Acids and Derivatives	Histidine Metabolism	Histidine Biosynthesis	Imidazoleglycerol-phosphate dehydratase (EC 4.2.1.19)	<a href=&#39;?page=Annotation&feature=fig|6666666.200770.peg.4247&#39; target=_blank>fig|6666666.200770.peg.4247</a>	yes	<a href=&#39;?page=Annotation&feature=fig|6666666.198408.peg.384&#39; target=_blank>fig|6666666.198408.peg.384</a>	yes
A and B	Amino Acids and Derivatives	Histidine Metabolism	Histidine Biosynthesis	Phosphoribosyl-AMP cyclohydrolase (EC 3.5.4.19)	<a href=&#39;?page=Annotation&feature=fig|6666666.200770.peg.163&#39; target=_blank>fig|6666666.200770.peg.163</a>, <a href=&#39;?page=Annotation&feature=fig|6666666.200770.peg.4306&#39; target=_blank>fig|6666666.200770.peg.4306</a>	yes	<a href=&#39;?page=Annotation&feature=fig|6666666.198408.peg.444&#39; target=_blank>fig|6666666.198408.peg.444</a>, <a href=&#39;?page=Annotation&feature=fig|6666666.198408.peg.1953&#39; target=_blank>fig|6666666.198408.peg.1953</a>	yes
A and B	Amino Acids and Derivatives	Histidine Metabolism	Histidine Biosynthesis	Phosphoribosyl-ATP pyrophosphatase (EC 3.6.1.31)	<a href=&#39;?page=Annotation&feature=fig|6666666.200770.peg.4305&#39; target=_blank>fig|6666666.200770.peg.4305</a>	yes	<a href=&#39;?page=Annotation&feature=fig|6666666.198408.peg.443&#39; target=_blank>fig|6666666.198408.peg.443</a>	yes
A and B	Amino Acids and Derivatives	Histidine Metabolism	Histidine Biosynthesis	Phosphoribosylformimino-5-aminoimidazole carboxamide ribotide isomerase (EC 5.3.1.16)	<a href=&#39;?page=Annotation&feature=fig|6666666.200770.peg.4250&#39; target=_blank>fig|6666666.200770.peg.4250</a>	yes	<a href=&#39;?page=Annotation&feature=fig|6666666.198408.peg.387&#39; target=_blank>fig|6666666.198408.peg.387</a>	yes
A and B	Amino Acids and Derivatives	Histidine Metabolism	Histidine Degradation	Conserved hypothetical protein (perhaps related to histidine degradation)	<a href=&#39;?page=Annotation&feature=fig|6666666.200770.peg.4278&#39; target=_blank>fig|6666666.200770.peg.4278</a>	yes	<a href=&#39;?page=Annotation&feature=fig|6666666.198408.peg.416&#39; target=_blank>fig|6666666.198408.peg.416</a>	yes
A and B	Amino Acids and Derivatives	Histidine Metabolism	Histidine Degradation	Histidine ammonia-lyase (EC 4.3.1.3)	<a href=&#39;?page=Annotation&feature=fig|6666666.200770.peg.2609&#39; target=_blank>fig|6666666.200770.peg.2609</a>, <a href=&#39;?page=Annotation&feature=fig|6666666.200770.peg.4284&#39; target=_blank>fig|6666666.200770.peg.4284</a>, <a href=&#39;?page=Annotation&feature=fig|6666666.200770.peg.4285&#39; target=_blank>fig|6666666.200770.peg.4285</a>	yes	<a href=&#39;?page=Annotation&feature=fig|6666666.198408.peg.422&#39; target=_blank>fig|6666666.198408.peg.422</a>, <a href=&#39;?page=Annotation&feature=fig|6666666.198408.peg.423&#39; target=_blank>fig|6666666.198408.peg.423</a>, <a href=&#39;?page=Annotation&feature=fig|6666666.198408.peg.5417&#39; target=_blank>fig|6666666.198408.peg.5417</a>	yes
A and B	Amino Acids and Derivatives	Histidine Metabolism	Histidine Degradation	Histidine transport protein (permease)	<a href=&#39;?page=Annotation&feature=fig|6666666.200770.peg.4286&#39; target=_blank>fig|6666666.200770.peg.4286</a>	yes	<a href=&#39;?page=Annotation&feature=fig|6666666.198408.peg.424&#39; target=_blank>fig|6666666.198408.peg.424</a>	yes
A and B	Amino Acids and Derivatives	Histidine Metabolism	Histidine Degradation	Histidine utilization repressor	<a href=&#39;?page=Annotation&feature=fig|6666666.200770.peg.4277&#39; target=_blank>fig|6666666.200770.peg.4277</a>	yes	<a href=&#39;?page=Annotation&feature=fig|6666666.198408.peg.415&#39; target=_blank>fig|6666666.198408.peg.415</a>	yes
A and B	Amino Acids and Derivatives	Histidine Metabolism	Histidine Degradation	Imidazolonepropionase (EC 3.5.2.7)	<a href=&#39;?page=Annotation&feature=fig|6666666.200770.peg.4287&#39; target=_blank>fig|6666666.200770.peg.4287</a>	yes	<a href=&#39;?page=Annotation&feature=fig|6666666.198408.peg.425&#39; target=_blank>fig|6666666.198408.peg.425</a>	yes
A and B	Amino Acids and Derivatives	Histidine Metabolism	Histidine Degradation	N-formylglutamate deformylase (EC 3.5.1.68)	<a href=&#39;?page=Annotation&feature=fig|6666666.200770.peg.4288&#39; target=_blank>fig|6666666.200770.peg.4288</a>	yes	<a href=&#39;?page=Annotation&feature=fig|6666666.198408.peg.426&#39; target=_blank>fig|6666666.198408.peg.426</a>	yes
A and B	Amino Acids and Derivatives	Histidine Metabolism	Histidine Degradation	Urocanate hydratase (EC 4.2.1.49)	<a href=&#39;?page=Annotation&feature=fig|6666666.200770.peg.4279&#39; target=_blank>fig|6666666.200770.peg.4279</a>	yes	<a href=&#39;?page=Annotation&feature=fig|6666666.198408.peg.417&#39; target=_blank>fig|6666666.198408.peg.417</a>	yes
B	Amino Acids and Derivatives	Histidine Metabolism	Histidine Degradation	Formiminoglutamic iminohydrolase (EC 3.5.3.13)	<input type=&#39;button&#39; value=&#39;find&#39; onclick=&#39;window.open("?page=SearchGene&fr=Formiminoglutamic iminohydrolase (EC 3.5.3.13)&organism=6666666.200770&subsystem=Histidine_Degradation&template_gene=fig|6666666.198408.peg.414");&#39;>	no	<a href=&#39;?page=Annotation&feature=fig|6666666.198408.peg.414&#39; target=_blank>fig|6666666.198408.peg.414</a>	yes
A and B	Amino Acids and Derivatives	Lysine, threonine, methionine, and cysteine	Cysteine Biosynthesis	Adenylylsulfate kinase (EC 2.7.1.25)	<a href=&#39;?page=Annotation&feature=fig|6666666.200770.peg.1028&#39; target=_blank>fig|6666666.200770.peg.1028</a>, <a href=&#39;?page=Annotation&feature=fig|6666666.200770.peg.2455&#39; target=_blank>fig|6666666.200770.peg.2455</a>, <a href=&#39;?page=Annotation&feature=fig|6666666.200770.peg.2943&#39; target=_blank>fig|6666666.200770.peg.2943</a>, <a href=&#39;?page=Annotation&feature=fig|666…	yes	<a href=&#39;?page=Annotation&feature=fig|6666666.198408.peg.548&#39; target=_blank>fig|6666666.198408.peg.548</a>, <a href=&#39;?page=Annotation&feature=fig|6666666.198408.peg.826&#39; target=_blank>fig|6666666.198408.peg.826</a>, <a href=&#39;?page=Annotation&feature=fig|6666666.198408.peg.4408&#39; target=_blank>fig|6666666.198408.peg.4408</a>	yes
A and B	Amino Acids and Derivatives	Lysine, threonine, methionine, and cysteine	Cysteine Biosynthesis	Cys regulon transcriptional activator CysB	<a href=&#39;?page=Annotation&feature=fig|6666666.200770.peg.3214&#39; target=_blank>fig|6666666.200770.peg.3214</a>, <a href=&#39;?page=Annotation&feature=fig|6666666.200770.peg.3742&#39; target=_blank>fig|6666666.200770.peg.3742</a>	yes	<a href=&#39;?page=Annotation&feature=fig|6666666.198408.peg.23&#39; target=_blank>fig|6666666.198408.peg.23</a>, <a href=&#39;?page=Annotation&feature=fig|6666666.198408.peg.1421&#39; target=_blank>fig|6666666.198408.peg.1421</a>, <a href=&#39;?page=Annotation&feature=fig|6666666.198408.peg.2739&#39; target=_blank>fig|6666666.198408.peg.2739</a>, <a href=&#39;?page=Annotation&feature=fig|6666666…	yes
A and B	Amino Acids and Derivatives	Lysine, threonine, methionine, and cysteine	Cysteine Biosynthesis	Cystathionine beta-synthase (EC 4.2.1.22)	<a href=&#39;?page=Annotation&feature=fig|6666666.200770.peg.2664&#39; target=_blank>fig|6666666.200770.peg.2664</a>, <a href=&#39;?page=Annotation&feature=fig|6666666.200770.peg.5529&#39; target=_blank>fig|6666666.200770.peg.5529</a>	yes	<a href=&#39;?page=Annotation&feature=fig|6666666.198408.peg.4876&#39; target=_blank>fig|6666666.198408.peg.4876</a>	yes
A and B	Amino Acids and Derivatives	Lysine, threonine, methionine, and cysteine	Cysteine Biosynthesis	Cystathionine gamma-lyase (EC 4.4.1.1)	<a href=&#39;?page=Annotation&feature=fig|6666666.200770.peg.5530&#39; target=_blank>fig|6666666.200770.peg.5530</a>	yes	<a href=&#39;?page=Annotation&feature=fig|6666666.198408.peg.4875&#39; target=_blank>fig|6666666.198408.peg.4875</a>	yes
A and B	Amino Acids and Derivatives	Lysine, threonine, methionine, and cysteine	Cysteine Biosynthesis	Cysteine synthase (EC 2.5.1.47)	<a href=&#39;?page=Annotation&feature=fig|6666666.200770.peg.1597&#39; target=_blank>fig|6666666.200770.peg.1597</a>, <a href=&#39;?page=Annotation&feature=fig|6666666.200770.peg.1793&#39; target=_blank>fig|6666666.200770.peg.1793</a>, <a href=&#39;?page=Annotation&feature=fig|6666666.200770.peg.2612&#39; target=_blank>fig|6666666.200770.peg.2612</a>, <a href=&#39;?page=Annotation&feature=fig|666…	yes	<a href=&#39;?page=Annotation&feature=fig|6666666.198408.peg.1576&#39; target=_blank>fig|6666666.198408.peg.1576</a>, <a href=&#39;?page=Annotation&feature=fig|6666666.198408.peg.2160&#39; target=_blank>fig|6666666.198408.peg.2160</a>, <a href=&#39;?page=Annotation&feature=fig|6666666.198408.peg.5657&#39; target=_blank>fig|6666666.198408.peg.5657</a>, <a href=&#39;?page=Annotation&feature=fig|666…	yes
A and B	Amino Acids and Derivatives	Lysine, threonine, methionine, and cysteine	Cysteine Biosynthesis	Phosphoadenylyl-sulfate reductase [thioredoxin] (EC 1.8.4.8)	<a href=&#39;?page=Annotation&feature=fig|6666666.200770.peg.4185&#39; target=_blank>fig|6666666.200770.peg.4185</a>	yes	<a href=&#39;?page=Annotation&feature=fig|6666666.198408.peg.5636&#39; target=_blank>fig|6666666.198408.peg.5636</a>	yes
A and B	Amino Acids and Derivatives	Lysine, threonine, methionine, and cysteine	Cysteine Biosynthesis	Serine acetyltransferase (EC 2.3.1.30)	<a href=&#39;?page=Annotation&feature=fig|6666666.200770.peg.2276&#39; target=_blank>fig|6666666.200770.peg.2276</a>, <a href=&#39;?page=Annotation&feature=fig|6666666.200770.peg.4170&#39; target=_blank>fig|6666666.200770.peg.4170</a>, <a href=&#39;?page=Annotation&feature=fig|6666666.200770.peg.4731&#39; target=_blank>fig|6666666.200770.peg.4731</a>	yes	<a href=&#39;?page=Annotation&feature=fig|6666666.198408.peg.261&#39; target=_blank>fig|6666666.198408.peg.261</a>, <a href=&#39;?page=Annotation&feature=fig|6666666.198408.peg.5164&#39; target=_blank>fig|6666666.198408.peg.5164</a>, <a href=&#39;?page=Annotation&feature=fig|6666666.198408.peg.5656&#39; target=_blank>fig|6666666.198408.peg.5656</a>	yes
A and B	Amino Acids and Derivatives	Lysine, threonine, methionine, and cysteine	Cysteine Biosynthesis	Sulfate adenylyltransferase subunit 1 (EC 2.7.7.4)	<a href=&#39;?page=Annotation&feature=fig|6666666.200770.peg.1028&#39; target=_blank>fig|6666666.200770.peg.1028</a>, <a href=&#39;?page=Annotation&feature=fig|6666666.200770.peg.4418&#39; target=_blank>fig|6666666.200770.peg.4418</a>	yes	<a href=&#39;?page=Annotation&feature=fig|6666666.198408.peg.548&#39; target=_blank>fig|6666666.198408.peg.548</a>, <a href=&#39;?page=Annotation&feature=fig|6666666.198408.peg.826&#39; target=_blank>fig|6666666.198408.peg.826</a>	yes
A and B	Amino Acids and Derivatives	Lysine, threonine, methionine, and cysteine	Cysteine Biosynthesis	Sulfate adenylyltransferase subunit 2 (EC 2.7.7.4)	<a href=&#39;?page=Annotation&feature=fig|6666666.200770.peg.1027&#39; target=_blank>fig|6666666.200770.peg.1027</a>	yes	<a href=&#39;?page=Annotation&feature=fig|6666666.198408.peg.825&#39; target=_blank>fig|6666666.198408.peg.825</a>	yes
A and B	Amino Acids and Derivatives	Lysine, threonine, methionine, and cysteine	Cysteine Biosynthesis	Sulfate and thiosulfate binding protein CysP	<a href=&#39;?page=Annotation&feature=fig|6666666.200770.peg.3148&#39; target=_blank>fig|6666666.200770.peg.3148</a>, <a href=&#39;?page=Annotation&feature=fig|6666666.200770.peg.4682&#39; target=_blank>fig|6666666.200770.peg.4682</a>	yes	<a href=&#39;?page=Annotation&feature=fig|6666666.198408.peg.220&#39; target=_blank>fig|6666666.198408.peg.220</a>, <a href=&#39;?page=Annotation&feature=fig|6666666.198408.peg.1342&#39; target=_blank>fig|6666666.198408.peg.1342</a>	yes
A and B	Amino Acids and Derivatives	Lysine, threonine, methionine, and cysteine	Cysteine Biosynthesis	Sulfate and thiosulfate import ATP-binding protein CysA (EC 3.6.3.25)	<a href=&#39;?page=Annotation&feature=fig|6666666.200770.peg.4686&#39; target=_blank>fig|6666666.200770.peg.4686</a>	yes	<a href=&#39;?page=Annotation&feature=fig|6666666.198408.peg.223&#39; target=_blank>fig|6666666.198408.peg.223</a>	yes
A and B	Amino Acids and Derivatives	Lysine, threonine, methionine, and cysteine	Cysteine Biosynthesis	Sulfate permease	<a href=&#39;?page=Annotation&feature=fig|6666666.200770.peg.94&#39; target=_blank>fig|6666666.200770.peg.94</a>, <a href=&#39;?page=Annotation&feature=fig|6666666.200770.peg.1838&#39; target=_blank>fig|6666666.200770.peg.1838</a>, <a href=&#39;?page=Annotation&feature=fig|6666666.200770.peg.5893&#39; target=_blank>fig|6666666.200770.peg.5893</a>	yes	<a href=&#39;?page=Annotation&feature=fig|6666666.198408.peg.2027&#39; target=_blank>fig|6666666.198408.peg.2027</a>, <a href=&#39;?page=Annotation&feature=fig|6666666.198408.peg.4802&#39; target=_blank>fig|6666666.198408.peg.4802</a>, <a href=&#39;?page=Annotation&feature=fig|6666666.198408.peg.5071&#39; target=_blank>fig|6666666.198408.peg.5071</a>	yes
A and B	Amino Acids and Derivatives	Lysine, threonine, methionine, and cysteine	Cysteine Biosynthesis	Sulfate transport system permease protein CysT	<a href=&#39;?page=Annotation&feature=fig|6666666.200770.peg.4684&#39; target=_blank>fig|6666666.200770.peg.4684</a>	yes	<a href=&#39;?page=Annotation&feature=fig|6666666.198408.peg.221&#39; target=_blank>fig|6666666.198408.peg.221</a>	yes
A and B	Amino Acids and Derivatives	Lysine, threonine, methionine, and cysteine	Cysteine Biosynthesis	Sulfate transport system permease protein CysW	<a href=&#39;?page=Annotation&feature=fig|6666666.200770.peg.4685&#39; target=_blank>fig|6666666.200770.peg.4685</a>	yes	<a href=&#39;?page=Annotation&feature=fig|6666666.198408.peg.222&#39; target=_blank>fig|6666666.198408.peg.222</a>	yes
A and B	Amino Acids and Derivatives	Lysine, threonine, methionine, and cysteine	Cysteine Biosynthesis	Sulfate transporter, CysZ-type	<a href=&#39;?page=Annotation&feature=fig|6666666.200770.peg.1858&#39; target=_blank>fig|6666666.200770.peg.1858</a>	yes	<a href=&#39;?page=Annotation&feature=fig|6666666.198408.peg.5090&#39; target=_blank>fig|6666666.198408.peg.5090</a>	yes
A and B	Amino Acids and Derivatives	Lysine, threonine, methionine, and cysteine	Cysteine Biosynthesis	Sulfite reductase [NADPH] hemoprotein beta-component (EC 1.8.1.2)	<a href=&#39;?page=Annotation&feature=fig|6666666.200770.peg.4890&#39; target=_blank>fig|6666666.200770.peg.4890</a>	yes	<a href=&#39;?page=Annotation&feature=fig|6666666.198408.peg.4007&#39; target=_blank>fig|6666666.198408.peg.4007</a>	yes
A and B	Amino Acids and Derivatives	Lysine, threonine, methionine, and cysteine	Lysine Biosynthesis DAP Pathway	2,3,4,5-tetrahydropyridine-2,6-dicarboxylate N-succinyltransferase (EC 2.3.1.117)	<a href=&#39;?page=Annotation&feature=fig|6666666.200770.peg.1529&#39; target=_blank>fig|6666666.200770.peg.1529</a>	yes	<a href=&#39;?page=Annotation&feature=fig|6666666.198408.peg.2232&#39; target=_blank>fig|6666666.198408.peg.2232</a>	yes
A and B	Amino Acids and Derivatives	Lysine, threonine, methionine, and cysteine	Lysine Biosynthesis DAP Pathway	4-hydroxy-tetrahydrodipicolinate reductase (EC 1.17.1.8)	<a href=&#39;?page=Annotation&feature=fig|6666666.200770.peg.757&#39; target=_blank>fig|6666666.200770.peg.757</a>	yes	<a href=&#39;?page=Annotation&feature=fig|6666666.198408.peg.6150&#39; target=_blank>fig|6666666.198408.peg.6150</a>	yes
A and B	Amino Acids and Derivatives	Lysine, threonine, methionine, and cysteine	Lysine Biosynthesis DAP Pathway	4-hydroxy-tetrahydrodipicolinate synthase (EC 4.3.3.7)	<a href=&#39;?page=Annotation&feature=fig|6666666.200770.peg.1664&#39; target=_blank>fig|6666666.200770.peg.1664</a>, <a href=&#39;?page=Annotation&feature=fig|6666666.200770.peg.1732&#39; target=_blank>fig|6666666.200770.peg.1732</a>, <a href=&#39;?page=Annotation&feature=fig|6666666.200770.peg.5357&#39; target=_blank>fig|6666666.200770.peg.5357</a>, <a href=&#39;?page=Annotation&feature=fig|666…	yes	<a href=&#39;?page=Annotation&feature=fig|6666666.198408.peg.64&#39; target=_blank>fig|6666666.198408.peg.64</a>, <a href=&#39;?page=Annotation&feature=fig|6666666.198408.peg.123&#39; target=_blank>fig|6666666.198408.peg.123</a>, <a href=&#39;?page=Annotation&feature=fig|6666666.198408.peg.4879&#39; target=_blank>fig|6666666.198408.peg.4879</a>	yes
A and B	Amino Acids and Derivatives	Lysine, threonine, methionine, and cysteine	Lysine Biosynthesis DAP Pathway	Aspartate-semialdehyde dehydrogenase (EC 1.2.1.11)	<a href=&#39;?page=Annotation&feature=fig|6666666.200770.peg.1617&#39; target=_blank>fig|6666666.200770.peg.1617</a>, <a href=&#39;?page=Annotation&feature=fig|6666666.200770.peg.3736&#39; target=_blank>fig|6666666.200770.peg.3736</a>, <a href=&#39;?page=Annotation&feature=fig|6666666.200770.peg.3737&#39; target=_blank>fig|6666666.200770.peg.3737</a>	yes	<a href=&#39;?page=Annotation&feature=fig|6666666.198408.peg.2139&#39; target=_blank>fig|6666666.198408.peg.2139</a>, <a href=&#39;?page=Annotation&feature=fig|6666666.198408.peg.2811&#39; target=_blank>fig|6666666.198408.peg.2811</a>, <a href=&#39;?page=Annotation&feature=fig|6666666.198408.peg.2812&#39; target=_blank>fig|6666666.198408.peg.2812</a>	yes
A and B	Amino Acids and Derivatives	Lysine, threonine, methionine, and cysteine	Lysine Biosynthesis DAP Pathway	Aspartokinase (EC 2.7.2.4)	<a href=&#39;?page=Annotation&feature=fig|6666666.200770.peg.1976&#39; target=_blank>fig|6666666.200770.peg.1976</a>	yes	<a href=&#39;?page=Annotation&feature=fig|6666666.198408.peg.5497&#39; target=_blank>fig|6666666.198408.peg.5497</a>	yes
A and B	Amino Acids and Derivatives	Lysine, threonine, methionine, and cysteine	Lysine Biosynthesis DAP Pathway	Diaminopimelate decarboxylase (EC 4.1.1.20)	<a href=&#39;?page=Annotation&feature=fig|6666666.200770.peg.309&#39; target=_blank>fig|6666666.200770.peg.309</a>, <a href=&#39;?page=Annotation&feature=fig|6666666.200770.peg.2665&#39; target=_blank>fig|6666666.200770.peg.2665</a>	yes	<a href=&#39;?page=Annotation&feature=fig|6666666.198408.peg.1810&#39; target=_blank>fig|6666666.198408.peg.1810</a>	yes
A and B	Amino Acids and Derivatives	Lysine, threonine, methionine, and cysteine	Lysine Biosynthesis DAP Pathway	Diaminopimelate epimerase (EC 5.1.1.7)	<a href=&#39;?page=Annotation&feature=fig|6666666.200770.peg.308&#39; target=_blank>fig|6666666.200770.peg.308</a>, <a href=&#39;?page=Annotation&feature=fig|6666666.200770.peg.2445&#39; target=_blank>fig|6666666.200770.peg.2445</a>, <a href=&#39;?page=Annotation&feature=fig|6666666.200770.peg.5639&#39; target=_blank>fig|6666666.200770.peg.5639</a>	yes	<a href=&#39;?page=Annotation&feature=fig|6666666.198408.peg.1811&#39; target=_blank>fig|6666666.198408.peg.1811</a>, <a href=&#39;?page=Annotation&feature=fig|6666666.198408.peg.4399&#39; target=_blank>fig|6666666.198408.peg.4399</a>, <a href=&#39;?page=Annotation&feature=fig|6666666.198408.peg.4625&#39; target=_blank>fig|6666666.198408.peg.4625</a>	yes
A and B	Amino Acids and Derivatives	Lysine, threonine, methionine, and cysteine	Lysine Biosynthesis DAP Pathway	N-succinyl-L,L-diaminopimelate aminotransferase alternative (EC 2.6.1.17)	<a href=&#39;?page=Annotation&feature=fig|6666666.200770.peg.1532&#39; target=_blank>fig|6666666.200770.peg.1532</a>	yes	<a href=&#39;?page=Annotation&feature=fig|6666666.198408.peg.2229&#39; target=_blank>fig|6666666.198408.peg.2229</a>	yes
A and B	Amino Acids and Derivatives	Lysine, threonine, methionine, and cysteine	Lysine Biosynthesis DAP Pathway	N-succinyl-L,L-diaminopimelate desuccinylase (EC 3.5.1.18)	<a href=&#39;?page=Annotation&feature=fig|6666666.200770.peg.1524&#39; target=_blank>fig|6666666.200770.peg.1524</a>	yes	<a href=&#39;?page=Annotation&feature=fig|6666666.198408.peg.2237&#39; target=_blank>fig|6666666.198408.peg.2237</a>	yes
A and B	Amino Acids and Derivatives	Lysine, threonine, methionine, and cysteine	Lysine Biosynthesis DAP Pathway, GJO scratch	2,3,4,5-tetrahydropyridine-2,6-dicarboxylate N-succinyltransferase (EC 2.3.1.117)	<a href=&#39;?page=Annotation&feature=fig|6666666.200770.peg.1529&#39; target=_blank>fig|6666666.200770.peg.1529</a>	yes	<a href=&#39;?page=Annotation&feature=fig|6666666.198408.peg.2232&#39; target=_blank>fig|6666666.198408.peg.2232</a>	yes
A and B	Amino Acids and Derivatives	Lysine, threonine, methionine, and cysteine	Lysine Biosynthesis DAP Pathway, GJO scratch	4-hydroxy-tetrahydrodipicolinate reductase (EC 1.17.1.8)	<a href=&#39;?page=Annotation&feature=fig|6666666.200770.peg.757&#39; target=_blank>fig|6666666.200770.peg.757</a>	yes	<a href=&#39;?page=Annotation&feature=fig|6666666.198408.peg.6150&#39; target=_blank>fig|6666666.198408.peg.6150</a>	yes
A and B	Amino Acids and Derivatives	Lysine, threonine, methionine, and cysteine	Lysine Biosynthesis DAP Pathway, GJO scratch	4-hydroxy-tetrahydrodipicolinate synthase (EC 4.3.3.7)	<a href=&#39;?page=Annotation&feature=fig|6666666.200770.peg.1664&#39; target=_blank>fig|6666666.200770.peg.1664</a>, <a href=&#39;?page=Annotation&feature=fig|6666666.200770.peg.1732&#39; target=_blank>fig|6666666.200770.peg.1732</a>, <a href=&#39;?page=Annotation&feature=fig|6666666.200770.peg.5357&#39; target=_blank>fig|6666666.200770.peg.5357</a>, <a href=&#39;?page=Annotation&feature=fig|666…	yes	<a href=&#39;?page=Annotation&feature=fig|6666666.198408.peg.64&#39; target=_blank>fig|6666666.198408.peg.64</a>, <a href=&#39;?page=Annotation&feature=fig|6666666.198408.peg.123&#39; target=_blank>fig|6666666.198408.peg.123</a>, <a href=&#39;?page=Annotation&feature=fig|6666666.198408.peg.4879&#39; target=_blank>fig|6666666.198408.peg.4879</a>	yes
A and B	Amino Acids and Derivatives	Lysine, threonine, methionine, and cysteine	Lysine Biosynthesis DAP Pathway, GJO scratch	Aspartate-semialdehyde dehydrogenase (EC 1.2.1.11)	<a href=&#39;?page=Annotation&feature=fig|6666666.200770.peg.1617&#39; target=_blank>fig|6666666.200770.peg.1617</a>, <a href=&#39;?page=Annotation&feature=fig|6666666.200770.peg.3736&#39; target=_blank>fig|6666666.200770.peg.3736</a>, <a href=&#39;?page=Annotation&feature=fig|6666666.200770.peg.3737&#39; target=_blank>fig|6666666.200770.peg.3737</a>	yes	<a href=&#39;?page=Annotation&feature=fig|6666666.198408.peg.2139&#39; target=_blank>fig|6666666.198408.peg.2139</a>, <a href=&#39;?page=Annotation&feature=fig|6666666.198408.peg.2811&#39; target=_blank>fig|6666666.198408.peg.2811</a>, <a href=&#39;?page=Annotation&feature=fig|6666666.198408.peg.2812&#39; target=_blank>fig|6666666.198408.peg.2812</a>	yes
A and B	Amino Acids and Derivatives	Lysine, threonine, methionine, and cysteine	Lysine Biosynthesis DAP Pathway, GJO scratch	Aspartokinase (EC 2.7.2.4)	<a href=&#39;?page=Annotation&feature=fig|6666666.200770.peg.1976&#39; target=_blank>fig|6666666.200770.peg.1976</a>	yes	<a href=&#39;?page=Annotation&feature=fig|6666666.198408.peg.5497&#39; target=_blank>fig|6666666.198408.peg.5497</a>	yes
A and B	Amino Acids and Derivatives	Lysine, threonine, methionine, and cysteine	Lysine Biosynthesis DAP Pathway, GJO scratch	Diaminopimelate decarboxylase (EC 4.1.1.20)	<a href=&#39;?page=Annotation&feature=fig|6666666.200770.peg.309&#39; target=_blank>fig|6666666.200770.peg.309</a>, <a href=&#39;?page=Annotation&feature=fig|6666666.200770.peg.2665&#39; target=_blank>fig|6666666.200770.peg.2665</a>	yes	<a href=&#39;?page=Annotation&feature=fig|6666666.198408.peg.1810&#39; target=_blank>fig|6666666.198408.peg.1810</a>	yes
A and B	Amino Acids and Derivatives	Lysine, threonine, methionine, and cysteine	Lysine Biosynthesis DAP Pathway, GJO scratch	Diaminopimelate epimerase (EC 5.1.1.7)	<a href=&#39;?page=Annotation&feature=fig|6666666.200770.peg.308&#39; target=_blank>fig|6666666.200770.peg.308</a>, <a href=&#39;?page=Annotation&feature=fig|6666666.200770.peg.2445&#39; target=_blank>fig|6666666.200770.peg.2445</a>, <a href=&#39;?page=Annotation&feature=fig|6666666.200770.peg.5639&#39; target=_blank>fig|6666666.200770.peg.5639</a>	yes	<a href=&#39;?page=Annotation&feature=fig|6666666.198408.peg.1811&#39; target=_blank>fig|6666666.198408.peg.1811</a>, <a href=&#39;?page=Annotation&feature=fig|6666666.198408.peg.4399&#39; target=_blank>fig|6666666.198408.peg.4399</a>, <a href=&#39;?page=Annotation&feature=fig|6666666.198408.peg.4625&#39; target=_blank>fig|6666666.198408.peg.4625</a>	yes
A and B	Amino Acids and Derivatives	Lysine, threonine, methionine, and cysteine	Lysine Biosynthesis DAP Pathway, GJO scratch	N-succinyl-L,L-diaminopimelate aminotransferase alternative (EC 2.6.1.17)	<a href=&#39;?page=Annotation&feature=fig|6666666.200770.peg.1532&#39; target=_blank>fig|6666666.200770.peg.1532</a>	yes	<a href=&#39;?page=Annotation&feature=fig|6666666.198408.peg.2229&#39; target=_blank>fig|6666666.198408.peg.2229</a>	yes
A and B	Amino Acids and Derivatives	Lysine, threonine, methionine, and cysteine	Lysine Biosynthesis DAP Pathway, GJO scratch	N-succinyl-L,L-diaminopimelate desuccinylase (EC 3.5.1.18)	<a href=&#39;?page=Annotation&feature=fig|6666666.200770.peg.1524&#39; target=_blank>fig|6666666.200770.peg.1524</a>	yes	<a href=&#39;?page=Annotation&feature=fig|6666666.198408.peg.2237&#39; target=_blank>fig|6666666.198408.peg.2237</a>	yes
A and B	Amino Acids and Derivatives	Lysine, threonine, methionine, and cysteine	Lysine degradation	5-aminopentanamidase (EC 3.5.1.30)	<a href=&#39;?page=Annotation&feature=fig|6666666.200770.peg.650&#39; target=_blank>fig|6666666.200770.peg.650</a>	yes	<a href=&#39;?page=Annotation&feature=fig|6666666.198408.peg.2890&#39; target=_blank>fig|6666666.198408.peg.2890</a>	yes
A and B	Amino Acids and Derivatives	Lysine, threonine, methionine, and cysteine	Lysine degradation	5-aminovalerate aminotransferase (EC 2.6.1.48)	<a href=&#39;?page=Annotation&feature=fig|6666666.200770.peg.4677&#39; target=_blank>fig|6666666.200770.peg.4677</a>	yes	<a href=&#39;?page=Annotation&feature=fig|6666666.198408.peg.214&#39; target=_blank>fig|6666666.198408.peg.214</a>	yes
A and B	Amino Acids and Derivatives	Lysine, threonine, methionine, and cysteine	Lysine degradation	Delta 1-piperideine-2-carboxylate reductase (EC 1.5.1.21)	<a href=&#39;?page=Annotation&feature=fig|6666666.200770.peg.4935&#39; target=_blank>fig|6666666.200770.peg.4935</a>	yes	<a href=&#39;?page=Annotation&feature=fig|6666666.198408.peg.4054&#39; target=_blank>fig|6666666.198408.peg.4054</a>	yes
A and B	Amino Acids and Derivatives	Lysine, threonine, methionine, and cysteine	Lysine degradation	Glutarate-semialdehyde dehydrogenase (EC 1.2.1.20)	<a href=&#39;?page=Annotation&feature=fig|6666666.200770.peg.4676&#39; target=_blank>fig|6666666.200770.peg.4676</a>	yes	<a href=&#39;?page=Annotation&feature=fig|6666666.198408.peg.213&#39; target=_blank>fig|6666666.198408.peg.213</a>	yes
A and B	Amino Acids and Derivatives	Lysine, threonine, methionine, and cysteine	Lysine degradation	L-lysine permease	<a href=&#39;?page=Annotation&feature=fig|6666666.200770.peg.962&#39; target=_blank>fig|6666666.200770.peg.962</a>, <a href=&#39;?page=Annotation&feature=fig|6666666.200770.peg.1185&#39; target=_blank>fig|6666666.200770.peg.1185</a>, <a href=&#39;?page=Annotation&feature=fig|6666666.200770.peg.1678&#39; target=_blank>fig|6666666.200770.peg.1678</a>, <a href=&#39;?page=Annotation&feature=fig|66666…	yes	<a href=&#39;?page=Annotation&feature=fig|6666666.198408.peg.109&#39; target=_blank>fig|6666666.198408.peg.109</a>, <a href=&#39;?page=Annotation&feature=fig|6666666.198408.peg.768&#39; target=_blank>fig|6666666.198408.peg.768</a>, <a href=&#39;?page=Annotation&feature=fig|6666666.198408.peg.984&#39; target=_blank>fig|6666666.198408.peg.984</a>, <a href=&#39;?page=Annotation&feature=fig|6666666.1…	yes
A and B	Amino Acids and Derivatives	Lysine, threonine, methionine, and cysteine	Lysine degradation	L-pipecolate dehydrogenase (EC 1.5.99.3)	<a href=&#39;?page=Annotation&feature=fig|6666666.200770.peg.4483&#39; target=_blank>fig|6666666.200770.peg.4483</a>	yes	<a href=&#39;?page=Annotation&feature=fig|6666666.198408.peg.612&#39; target=_blank>fig|6666666.198408.peg.612</a>	yes
A and B	Amino Acids and Derivatives	Lysine, threonine, methionine, and cysteine	Lysine degradation	L-pipecolate oxidase (1.5.3.7)	<a href=&#39;?page=Annotation&feature=fig|6666666.200770.peg.4484&#39; target=_blank>fig|6666666.200770.peg.4484</a>	yes	<a href=&#39;?page=Annotation&feature=fig|6666666.198408.peg.613&#39; target=_blank>fig|6666666.198408.peg.613</a>	yes
A and B	Amino Acids and Derivatives	Lysine, threonine, methionine, and cysteine	Lysine degradation	Lysine 2-monooxygenase (EC 1.13.12.2)	<a href=&#39;?page=Annotation&feature=fig|6666666.200770.peg.580&#39; target=_blank>fig|6666666.200770.peg.580</a>, <a href=&#39;?page=Annotation&feature=fig|6666666.200770.peg.651&#39; target=_blank>fig|6666666.200770.peg.651</a>	yes	<a href=&#39;?page=Annotation&feature=fig|6666666.198408.peg.2889&#39; target=_blank>fig|6666666.198408.peg.2889</a>	yes
A and B	Amino Acids and Derivatives	Lysine, threonine, methionine, and cysteine	Lysine degradation	Outer membrane porin, OprD family	<a href=&#39;?page=Annotation&feature=fig|6666666.200770.peg.389&#39; target=_blank>fig|6666666.200770.peg.389</a>, <a href=&#39;?page=Annotation&feature=fig|6666666.200770.peg.957&#39; target=_blank>fig|6666666.200770.peg.957</a>, <a href=&#39;?page=Annotation&feature=fig|6666666.200770.peg.1092&#39; target=_blank>fig|6666666.200770.peg.1092</a>, <a href=&#39;?page=Annotation&feature=fig|6666666…	yes	<a href=&#39;?page=Annotation&feature=fig|6666666.198408.peg.311&#39; target=_blank>fig|6666666.198408.peg.311</a>, <a href=&#39;?page=Annotation&feature=fig|6666666.198408.peg.761&#39; target=_blank>fig|6666666.198408.peg.761</a>, <a href=&#39;?page=Annotation&feature=fig|6666666.198408.peg.892&#39; target=_blank>fig|6666666.198408.peg.892</a>, <a href=&#39;?page=Annotation&feature=fig|6666666.1…	yes
A and B	Amino Acids and Derivatives	Lysine, threonine, methionine, and cysteine	Methionine Biosynthesis	5,10-methylenetetrahydrofolate reductase (EC 1.5.1.20)	<a href=&#39;?page=Annotation&feature=fig|6666666.200770.peg.524&#39; target=_blank>fig|6666666.200770.peg.524</a>	yes	<a href=&#39;?page=Annotation&feature=fig|6666666.198408.peg.3010&#39; target=_blank>fig|6666666.198408.peg.3010</a>	yes
A and B	Amino Acids and Derivatives	Lysine, threonine, methionine, and cysteine	Methionine Biosynthesis	5-methyltetrahydrofolate--homocysteine methyltransferase (EC 2.1.1.13)	<a href=&#39;?page=Annotation&feature=fig|6666666.200770.peg.4894&#39; target=_blank>fig|6666666.200770.peg.4894</a>	yes	<a href=&#39;?page=Annotation&feature=fig|6666666.198408.peg.4010&#39; target=_blank>fig|6666666.198408.peg.4010</a>	yes
A and B	Amino Acids and Derivatives	Lysine, threonine, methionine, and cysteine	Methionine Biosynthesis	5-methyltetrahydropteroyltriglutamate--homocysteine methyltransferase (EC 2.1.1.14)	<a href=&#39;?page=Annotation&feature=fig|6666666.200770.peg.5628&#39; target=_blank>fig|6666666.200770.peg.5628</a>	yes	<a href=&#39;?page=Annotation&feature=fig|6666666.198408.peg.4886&#39; target=_blank>fig|6666666.198408.peg.4886</a>	yes
A and B	Amino Acids and Derivatives	Lysine, threonine, methionine, and cysteine	Methionine Biosynthesis	Adenosylhomocysteinase (EC 3.3.1.1)	<a href=&#39;?page=Annotation&feature=fig|6666666.200770.peg.525&#39; target=_blank>fig|6666666.200770.peg.525</a>	yes	<a href=&#39;?page=Annotation&feature=fig|6666666.198408.peg.3009&#39; target=_blank>fig|6666666.198408.peg.3009</a>	yes
A and B	Amino Acids and Derivatives	Lysine, threonine, methionine, and cysteine	Methionine Biosynthesis	Cystathionine beta-lyase (EC 4.4.1.8)	<a href=&#39;?page=Annotation&feature=fig|6666666.200770.peg.5024&#39; target=_blank>fig|6666666.200770.peg.5024</a>, <a href=&#39;?page=Annotation&feature=fig|6666666.200770.peg.5444&#39; target=_blank>fig|6666666.200770.peg.5444</a>	yes	<a href=&#39;?page=Annotation&feature=fig|6666666.198408.peg.3111&#39; target=_blank>fig|6666666.198408.peg.3111</a>, <a href=&#39;?page=Annotation&feature=fig|6666666.198408.peg.5008&#39; target=_blank>fig|6666666.198408.peg.5008</a>	yes
A and B	Amino Acids and Derivatives	Lysine, threonine, methionine, and cysteine	Methionine Biosynthesis	Cystathionine beta-synthase (EC 4.2.1.22)	<a href=&#39;?page=Annotation&feature=fig|6666666.200770.peg.2664&#39; target=_blank>fig|6666666.200770.peg.2664</a>, <a href=&#39;?page=Annotation&feature=fig|6666666.200770.peg.5529&#39; target=_blank>fig|6666666.200770.peg.5529</a>	yes	<a href=&#39;?page=Annotation&feature=fig|6666666.198408.peg.4876&#39; target=_blank>fig|6666666.198408.peg.4876</a>	yes
A and B	Amino Acids and Derivatives	Lysine, threonine, methionine, and cysteine	Methionine Biosynthesis	Cystathionine gamma-lyase (EC 4.4.1.1)	<a href=&#39;?page=Annotation&feature=fig|6666666.200770.peg.5530&#39; target=_blank>fig|6666666.200770.peg.5530</a>	yes	<a href=&#39;?page=Annotation&feature=fig|6666666.198408.peg.4875&#39; target=_blank>fig|6666666.198408.peg.4875</a>	yes
A and B	Amino Acids and Derivatives	Lysine, threonine, methionine, and cysteine	Methionine Biosynthesis	Cysteine synthase (EC 2.5.1.47)	<a href=&#39;?page=Annotation&feature=fig|6666666.200770.peg.1597&#39; target=_blank>fig|6666666.200770.peg.1597</a>, <a href=&#39;?page=Annotation&feature=fig|6666666.200770.peg.1793&#39; target=_blank>fig|6666666.200770.peg.1793</a>, <a href=&#39;?page=Annotation&feature=fig|6666666.200770.peg.2612&#39; target=_blank>fig|6666666.200770.peg.2612</a>, <a href=&#39;?page=Annotation&feature=fig|666…	yes	<a href=&#39;?page=Annotation&feature=fig|6666666.198408.peg.1576&#39; target=_blank>fig|6666666.198408.peg.1576</a>, <a href=&#39;?page=Annotation&feature=fig|6666666.198408.peg.2160&#39; target=_blank>fig|6666666.198408.peg.2160</a>, <a href=&#39;?page=Annotation&feature=fig|6666666.198408.peg.5657&#39; target=_blank>fig|6666666.198408.peg.5657</a>, <a href=&#39;?page=Annotation&feature=fig|666…	yes
A and B	Amino Acids and Derivatives	Lysine, threonine, methionine, and cysteine	Methionine Biosynthesis	Homoserine O-acetyltransferase (EC 2.3.1.31)	<a href=&#39;?page=Annotation&feature=fig|6666666.200770.peg.478&#39; target=_blank>fig|6666666.200770.peg.478</a>, <a href=&#39;?page=Annotation&feature=fig|6666666.200770.peg.479&#39; target=_blank>fig|6666666.200770.peg.479</a>	yes	<a href=&#39;?page=Annotation&feature=fig|6666666.198408.peg.1635&#39; target=_blank>fig|6666666.198408.peg.1635</a>, <a href=&#39;?page=Annotation&feature=fig|6666666.198408.peg.1636&#39; target=_blank>fig|6666666.198408.peg.1636</a>, <a href=&#39;?page=Annotation&feature=fig|6666666.198408.peg.3059&#39; target=_blank>fig|6666666.198408.peg.3059</a>, <a href=&#39;?page=Annotation&feature=fig|666…	yes
A and B	Amino Acids and Derivatives	Lysine, threonine, methionine, and cysteine	Methionine Biosynthesis	Homoserine dehydrogenase (EC 1.1.1.3)	<a href=&#39;?page=Annotation&feature=fig|6666666.200770.peg.2213&#39; target=_blank>fig|6666666.200770.peg.2213</a>, <a href=&#39;?page=Annotation&feature=fig|6666666.200770.peg.5355&#39; target=_blank>fig|6666666.200770.peg.5355</a>	yes	<a href=&#39;?page=Annotation&feature=fig|6666666.198408.peg.5229&#39; target=_blank>fig|6666666.198408.peg.5229</a>	yes
A and B	Amino Acids and Derivatives	Lysine, threonine, methionine, and cysteine	Methionine Biosynthesis	Homoserine kinase (EC 2.7.1.39)	<a href=&#39;?page=Annotation&feature=fig|6666666.200770.peg.41&#39; target=_blank>fig|6666666.200770.peg.41</a>, <a href=&#39;?page=Annotation&feature=fig|6666666.200770.peg.4184&#39; target=_blank>fig|6666666.200770.peg.4184</a>	yes	<a href=&#39;?page=Annotation&feature=fig|6666666.198408.peg.2081&#39; target=_blank>fig|6666666.198408.peg.2081</a>, <a href=&#39;?page=Annotation&feature=fig|6666666.198408.peg.5637&#39; target=_blank>fig|6666666.198408.peg.5637</a>	yes
A and B	Amino Acids and Derivatives	Lysine, threonine, methionine, and cysteine	Methionine Biosynthesis	Methionine ABC transporter ATP-binding protein	<a href=&#39;?page=Annotation&feature=fig|6666666.200770.peg.48&#39; target=_blank>fig|6666666.200770.peg.48</a>, <a href=&#39;?page=Annotation&feature=fig|6666666.200770.peg.4721&#39; target=_blank>fig|6666666.200770.peg.4721</a>, <a href=&#39;?page=Annotation&feature=fig|6666666.200770.peg.6127&#39; target=_blank>fig|6666666.200770.peg.6127</a>	yes	<a href=&#39;?page=Annotation&feature=fig|6666666.198408.peg.251&#39; target=_blank>fig|6666666.198408.peg.251</a>, <a href=&#39;?page=Annotation&feature=fig|6666666.198408.peg.2074&#39; target=_blank>fig|6666666.198408.peg.2074</a>, <a href=&#39;?page=Annotation&feature=fig|6666666.198408.peg.4158&#39; target=_blank>fig|6666666.198408.peg.4158</a>, <a href=&#39;?page=Annotation&feature=fig|66666…	yes
A and B	Amino Acids and Derivatives	Lysine, threonine, methionine, and cysteine	Methionine Biosynthesis	Methionine ABC transporter permease protein	<a href=&#39;?page=Annotation&feature=fig|6666666.200770.peg.49&#39; target=_blank>fig|6666666.200770.peg.49</a>, <a href=&#39;?page=Annotation&feature=fig|6666666.200770.peg.4720&#39; target=_blank>fig|6666666.200770.peg.4720</a>	yes	<a href=&#39;?page=Annotation&feature=fig|6666666.198408.peg.250&#39; target=_blank>fig|6666666.198408.peg.250</a>, <a href=&#39;?page=Annotation&feature=fig|6666666.198408.peg.1210&#39; target=_blank>fig|6666666.198408.peg.1210</a>, <a href=&#39;?page=Annotation&feature=fig|6666666.198408.peg.2073&#39; target=_blank>fig|6666666.198408.peg.2073</a>, <a href=&#39;?page=Annotation&feature=fig|66666…	yes
A and B	Amino Acids and Derivatives	Lysine, threonine, methionine, and cysteine	Methionine Biosynthesis	Methionine ABC transporter substrate-binding protein	<a href=&#39;?page=Annotation&feature=fig|6666666.200770.peg.50&#39; target=_blank>fig|6666666.200770.peg.50</a>, <a href=&#39;?page=Annotation&feature=fig|6666666.200770.peg.4710&#39; target=_blank>fig|6666666.200770.peg.4710</a>, <a href=&#39;?page=Annotation&feature=fig|6666666.200770.peg.4722&#39; target=_blank>fig|6666666.200770.peg.4722</a>	yes	<a href=&#39;?page=Annotation&feature=fig|6666666.198408.peg.240&#39; target=_blank>fig|6666666.198408.peg.240</a>, <a href=&#39;?page=Annotation&feature=fig|6666666.198408.peg.252&#39; target=_blank>fig|6666666.198408.peg.252</a>, <a href=&#39;?page=Annotation&feature=fig|6666666.198408.peg.1209&#39; target=_blank>fig|6666666.198408.peg.1209</a>, <a href=&#39;?page=Annotation&feature=fig|6666666…	yes
A and B	Amino Acids and Derivatives	Lysine, threonine, methionine, and cysteine	Methionine Biosynthesis	O-acetylhomoserine sulfhydrylase (EC 2.5.1.49)	<a href=&#39;?page=Annotation&feature=fig|6666666.200770.peg.3727&#39; target=_blank>fig|6666666.200770.peg.3727</a>, <a href=&#39;?page=Annotation&feature=fig|6666666.200770.peg.4385&#39; target=_blank>fig|6666666.200770.peg.4385</a>, <a href=&#39;?page=Annotation&feature=fig|6666666.200770.peg.5169&#39; target=_blank>fig|6666666.200770.peg.5169</a>	yes	<a href=&#39;?page=Annotation&feature=fig|6666666.198408.peg.515&#39; target=_blank>fig|6666666.198408.peg.515</a>, <a href=&#39;?page=Annotation&feature=fig|6666666.198408.peg.2821&#39; target=_blank>fig|6666666.198408.peg.2821</a>, <a href=&#39;?page=Annotation&feature=fig|6666666.198408.peg.3207&#39; target=_blank>fig|6666666.198408.peg.3207</a>	yes
A and B	Amino Acids and Derivatives	Lysine, threonine, methionine, and cysteine	Methionine Biosynthesis	O-succinylhomoserine sulfhydrylase (EC 2.5.1.48)	<a href=&#39;?page=Annotation&feature=fig|6666666.200770.peg.3727&#39; target=_blank>fig|6666666.200770.peg.3727</a>, <a href=&#39;?page=Annotation&feature=fig|6666666.200770.peg.4385&#39; target=_blank>fig|6666666.200770.peg.4385</a>	yes	<a href=&#39;?page=Annotation&feature=fig|6666666.198408.peg.515&#39; target=_blank>fig|6666666.198408.peg.515</a>, <a href=&#39;?page=Annotation&feature=fig|6666666.198408.peg.2821&#39; target=_blank>fig|6666666.198408.peg.2821</a>	yes
A and B	Amino Acids and Derivatives	Lysine, threonine, methionine, and cysteine	Methionine Biosynthesis	S-adenosylmethionine synthetase (EC 2.5.1.6)	<a href=&#39;?page=Annotation&feature=fig|6666666.200770.peg.537&#39; target=_blank>fig|6666666.200770.peg.537</a>	yes	<a href=&#39;?page=Annotation&feature=fig|6666666.198408.peg.2998&#39; target=_blank>fig|6666666.198408.peg.2998</a>	yes
A and B	Amino Acids and Derivatives	Lysine, threonine, methionine, and cysteine	Methionine Biosynthesis	Serine acetyltransferase (EC 2.3.1.30)	<a href=&#39;?page=Annotation&feature=fig|6666666.200770.peg.2276&#39; target=_blank>fig|6666666.200770.peg.2276</a>, <a href=&#39;?page=Annotation&feature=fig|6666666.200770.peg.4170&#39; target=_blank>fig|6666666.200770.peg.4170</a>, <a href=&#39;?page=Annotation&feature=fig|6666666.200770.peg.4731&#39; target=_blank>fig|6666666.200770.peg.4731</a>	yes	<a href=&#39;?page=Annotation&feature=fig|6666666.198408.peg.261&#39; target=_blank>fig|6666666.198408.peg.261</a>, <a href=&#39;?page=Annotation&feature=fig|6666666.198408.peg.5164&#39; target=_blank>fig|6666666.198408.peg.5164</a>, <a href=&#39;?page=Annotation&feature=fig|6666666.198408.peg.5656&#39; target=_blank>fig|6666666.198408.peg.5656</a>	yes
A and B	Amino Acids and Derivatives	Lysine, threonine, methionine, and cysteine	Methionine Biosynthesis	Transcriptional activator MetR	<a href=&#39;?page=Annotation&feature=fig|6666666.200770.peg.1386&#39; target=_blank>fig|6666666.200770.peg.1386</a>	yes	<a href=&#39;?page=Annotation&feature=fig|6666666.198408.peg.4211&#39; target=_blank>fig|6666666.198408.peg.4211</a>	yes
A and B	Amino Acids and Derivatives	Lysine, threonine, methionine, and cysteine	Methionine Degradation	2-Oxobutyrate oxidase, putative	<a href=&#39;?page=Annotation&feature=fig|6666666.200770.peg.5398&#39; target=_blank>fig|6666666.200770.peg.5398</a>	yes	<a href=&#39;?page=Annotation&feature=fig|6666666.198408.peg.4156&#39; target=_blank>fig|6666666.198408.peg.4156</a>	yes
A and B	Amino Acids and Derivatives	Lysine, threonine, methionine, and cysteine	Methionine Degradation	Adenosylhomocysteinase (EC 3.3.1.1)	<a href=&#39;?page=Annotation&feature=fig|6666666.200770.peg.525&#39; target=_blank>fig|6666666.200770.peg.525</a>	yes	<a href=&#39;?page=Annotation&feature=fig|6666666.198408.peg.3009&#39; target=_blank>fig|6666666.198408.peg.3009</a>	yes
A and B	Amino Acids and Derivatives	Lysine, threonine, methionine, and cysteine	Methionine Degradation	Cystathionine beta-synthase (EC 4.2.1.22)	<a href=&#39;?page=Annotation&feature=fig|6666666.200770.peg.2664&#39; target=_blank>fig|6666666.200770.peg.2664</a>, <a href=&#39;?page=Annotation&feature=fig|6666666.200770.peg.5529&#39; target=_blank>fig|6666666.200770.peg.5529</a>	yes	<a href=&#39;?page=Annotation&feature=fig|6666666.198408.peg.4876&#39; target=_blank>fig|6666666.198408.peg.4876</a>	yes
A and B	Amino Acids and Derivatives	Lysine, threonine, methionine, and cysteine	Methionine Degradation	Cystathionine gamma-lyase (EC 4.4.1.1)	<a href=&#39;?page=Annotation&feature=fig|6666666.200770.peg.5530&#39; target=_blank>fig|6666666.200770.peg.5530</a>	yes	<a href=&#39;?page=Annotation&feature=fig|6666666.198408.peg.4875&#39; target=_blank>fig|6666666.198408.peg.4875</a>	yes
A and B	Amino Acids and Derivatives	Lysine, threonine, methionine, and cysteine	Methionine Degradation	Methionine ABC transporter ATP-binding protein	<a href=&#39;?page=Annotation&feature=fig|6666666.200770.peg.48&#39; target=_blank>fig|6666666.200770.peg.48</a>, <a href=&#39;?page=Annotation&feature=fig|6666666.200770.peg.4721&#39; target=_blank>fig|6666666.200770.peg.4721</a>, <a href=&#39;?page=Annotation&feature=fig|6666666.200770.peg.6127&#39; target=_blank>fig|6666666.200770.peg.6127</a>	yes	<a href=&#39;?page=Annotation&feature=fig|6666666.198408.peg.251&#39; target=_blank>fig|6666666.198408.peg.251</a>, <a href=&#39;?page=Annotation&feature=fig|6666666.198408.peg.2074&#39; target=_blank>fig|6666666.198408.peg.2074</a>, <a href=&#39;?page=Annotation&feature=fig|6666666.198408.peg.4158&#39; target=_blank>fig|6666666.198408.peg.4158</a>, <a href=&#39;?page=Annotation&feature=fig|66666…	yes
A and B	Amino Acids and Derivatives	Lysine, threonine, methionine, and cysteine	Methionine Degradation	Methionine ABC transporter permease protein	<a href=&#39;?page=Annotation&feature=fig|6666666.200770.peg.49&#39; target=_blank>fig|6666666.200770.peg.49</a>, <a href=&#39;?page=Annotation&feature=fig|6666666.200770.peg.4720&#39; target=_blank>fig|6666666.200770.peg.4720</a>	yes	<a href=&#39;?page=Annotation&feature=fig|6666666.198408.peg.250&#39; target=_blank>fig|6666666.198408.peg.250</a>, <a href=&#39;?page=Annotation&feature=fig|6666666.198408.peg.1210&#39; target=_blank>fig|6666666.198408.peg.1210</a>, <a href=&#39;?page=Annotation&feature=fig|6666666.198408.peg.2073&#39; target=_blank>fig|6666666.198408.peg.2073</a>, <a href=&#39;?page=Annotation&feature=fig|66666…	yes
A and B	Amino Acids and Derivatives	Lysine, threonine, methionine, and cysteine	Methionine Degradation	Methionine ABC transporter substrate-binding protein	<a href=&#39;?page=Annotation&feature=fig|6666666.200770.peg.50&#39; target=_blank>fig|6666666.200770.peg.50</a>, <a href=&#39;?page=Annotation&feature=fig|6666666.200770.peg.4710&#39; target=_blank>fig|6666666.200770.peg.4710</a>, <a href=&#39;?page=Annotation&feature=fig|6666666.200770.peg.4722&#39; target=_blank>fig|6666666.200770.peg.4722</a>	yes	<a href=&#39;?page=Annotation&feature=fig|6666666.198408.peg.240&#39; target=_blank>fig|6666666.198408.peg.240</a>, <a href=&#39;?page=Annotation&feature=fig|6666666.198408.peg.252&#39; target=_blank>fig|6666666.198408.peg.252</a>, <a href=&#39;?page=Annotation&feature=fig|6666666.198408.peg.1209&#39; target=_blank>fig|6666666.198408.peg.1209</a>, <a href=&#39;?page=Annotation&feature=fig|6666666…	yes
A and B	Amino Acids and Derivatives	Lysine, threonine, methionine, and cysteine	Methionine Degradation	Methionine gamma-lyase (EC 4.4.1.11)	<a href=&#39;?page=Annotation&feature=fig|6666666.200770.peg.4813&#39; target=_blank>fig|6666666.200770.peg.4813</a>, <a href=&#39;?page=Annotation&feature=fig|6666666.200770.peg.5353&#39; target=_blank>fig|6666666.200770.peg.5353</a>	yes	<a href=&#39;?page=Annotation&feature=fig|6666666.198408.peg.6217&#39; target=_blank>fig|6666666.198408.peg.6217</a>	yes
A and B	Amino Acids and Derivatives	Lysine, threonine, methionine, and cysteine	Methionine Degradation	Pyruvate dehydrogenase E1 component (EC 1.2.4.1)	<a href=&#39;?page=Annotation&feature=fig|6666666.200770.peg.3442&#39; target=_blank>fig|6666666.200770.peg.3442</a>, <a href=&#39;?page=Annotation&feature=fig|6666666.200770.peg.4390&#39; target=_blank>fig|6666666.200770.peg.4390</a>, <a href=&#39;?page=Annotation&feature=fig|6666666.200770.peg.5536&#39; target=_blank>fig|6666666.200770.peg.5536</a>	yes	<a href=&#39;?page=Annotation&feature=fig|6666666.198408.peg.520&#39; target=_blank>fig|6666666.198408.peg.520</a>, <a href=&#39;?page=Annotation&feature=fig|6666666.198408.peg.1147&#39; target=_blank>fig|6666666.198408.peg.1147</a>, <a href=&#39;?page=Annotation&feature=fig|6666666.198408.peg.4139&#39; target=_blank>fig|6666666.198408.peg.4139</a>	yes
A and B	Amino Acids and Derivatives	Lysine, threonine, methionine, and cysteine	Methionine Degradation	S-adenosylmethionine synthetase (EC 2.5.1.6)	<a href=&#39;?page=Annotation&feature=fig|6666666.200770.peg.537&#39; target=_blank>fig|6666666.200770.peg.537</a>	yes	<a href=&#39;?page=Annotation&feature=fig|6666666.198408.peg.2998&#39; target=_blank>fig|6666666.198408.peg.2998</a>	yes
A and B	Amino Acids and Derivatives	Lysine, threonine, methionine, and cysteine	Threonine and Homoserine Biosynthesis	Aspartate aminotransferase (EC 2.6.1.1)	<a href=&#39;?page=Annotation&feature=fig|6666666.200770.peg.281&#39; target=_blank>fig|6666666.200770.peg.281</a>, <a href=&#39;?page=Annotation&feature=fig|6666666.200770.peg.2258&#39; target=_blank>fig|6666666.200770.peg.2258</a>, <a href=&#39;?page=Annotation&feature=fig|6666666.200770.peg.2426&#39; target=_blank>fig|6666666.200770.peg.2426</a>, <a href=&#39;?page=Annotation&feature=fig|66666…	yes	<a href=&#39;?page=Annotation&feature=fig|6666666.198408.peg.1272&#39; target=_blank>fig|6666666.198408.peg.1272</a>, <a href=&#39;?page=Annotation&feature=fig|6666666.198408.peg.1276&#39; target=_blank>fig|6666666.198408.peg.1276</a>, <a href=&#39;?page=Annotation&feature=fig|6666666.198408.peg.1400&#39; target=_blank>fig|6666666.198408.peg.1400</a>, <a href=&#39;?page=Annotation&feature=fig|666…	yes
A and B	Amino Acids and Derivatives	Lysine, threonine, methionine, and cysteine	Threonine and Homoserine Biosynthesis	Aspartate-semialdehyde dehydrogenase (EC 1.2.1.11)	<a href=&#39;?page=Annotation&feature=fig|6666666.200770.peg.1617&#39; target=_blank>fig|6666666.200770.peg.1617</a>, <a href=&#39;?page=Annotation&feature=fig|6666666.200770.peg.3736&#39; target=_blank>fig|6666666.200770.peg.3736</a>, <a href=&#39;?page=Annotation&feature=fig|6666666.200770.peg.3737&#39; target=_blank>fig|6666666.200770.peg.3737</a>	yes	<a href=&#39;?page=Annotation&feature=fig|6666666.198408.peg.2139&#39; target=_blank>fig|6666666.198408.peg.2139</a>, <a href=&#39;?page=Annotation&feature=fig|6666666.198408.peg.2811&#39; target=_blank>fig|6666666.198408.peg.2811</a>, <a href=&#39;?page=Annotation&feature=fig|6666666.198408.peg.2812&#39; target=_blank>fig|6666666.198408.peg.2812</a>	yes
A and B	Amino Acids and Derivatives	Lysine, threonine, methionine, and cysteine	Threonine and Homoserine Biosynthesis	Aspartokinase (EC 2.7.2.4)	<a href=&#39;?page=Annotation&feature=fig|6666666.200770.peg.1976&#39; target=_blank>fig|6666666.200770.peg.1976</a>	yes	<a href=&#39;?page=Annotation&feature=fig|6666666.198408.peg.5497&#39; target=_blank>fig|6666666.198408.peg.5497</a>	yes
A and B	Amino Acids and Derivatives	Lysine, threonine, methionine, and cysteine	Threonine and Homoserine Biosynthesis	Homoserine dehydrogenase (EC 1.1.1.3)	<a href=&#39;?page=Annotation&feature=fig|6666666.200770.peg.2213&#39; target=_blank>fig|6666666.200770.peg.2213</a>, <a href=&#39;?page=Annotation&feature=fig|6666666.200770.peg.5355&#39; target=_blank>fig|6666666.200770.peg.5355</a>	yes	<a href=&#39;?page=Annotation&feature=fig|6666666.198408.peg.5229&#39; target=_blank>fig|6666666.198408.peg.5229</a>	yes
A and B	Amino Acids and Derivatives	Lysine, threonine, methionine, and cysteine	Threonine and Homoserine Biosynthesis	Homoserine kinase (EC 2.7.1.39)	<a href=&#39;?page=Annotation&feature=fig|6666666.200770.peg.41&#39; target=_blank>fig|6666666.200770.peg.41</a>, <a href=&#39;?page=Annotation&feature=fig|6666666.200770.peg.4184&#39; target=_blank>fig|6666666.200770.peg.4184</a>	yes	<a href=&#39;?page=Annotation&feature=fig|6666666.198408.peg.2081&#39; target=_blank>fig|6666666.198408.peg.2081</a>, <a href=&#39;?page=Annotation&feature=fig|6666666.198408.peg.5637&#39; target=_blank>fig|6666666.198408.peg.5637</a>	yes
A and B	Amino Acids and Derivatives	Lysine, threonine, methionine, and cysteine	Threonine and Homoserine Biosynthesis	Threonine synthase (EC 4.2.3.1)	<a href=&#39;?page=Annotation&feature=fig|6666666.200770.peg.2212&#39; target=_blank>fig|6666666.200770.peg.2212</a>, <a href=&#39;?page=Annotation&feature=fig|6666666.200770.peg.5356&#39; target=_blank>fig|6666666.200770.peg.5356</a>	yes	<a href=&#39;?page=Annotation&feature=fig|6666666.198408.peg.5230&#39; target=_blank>fig|6666666.198408.peg.5230</a>	yes
A and B	Amino Acids and Derivatives	Lysine, threonine, methionine, and cysteine	Threonine degradation	Low-specificity L-threonine aldolase (EC 4.1.2.5)	<a href=&#39;?page=Annotation&feature=fig|6666666.200770.peg.597&#39; target=_blank>fig|6666666.200770.peg.597</a>	yes	<a href=&#39;?page=Annotation&feature=fig|6666666.198408.peg.2944&#39; target=_blank>fig|6666666.198408.peg.2944</a>	yes
A and B	Amino Acids and Derivatives	Lysine, threonine, methionine, and cysteine	Threonine degradation	Threonine dehydrogenase and related Zn-dependent dehydrogenases	<a href=&#39;?page=Annotation&feature=fig|6666666.200770.peg.605&#39; target=_blank>fig|6666666.200770.peg.605</a>	yes	<a href=&#39;?page=Annotation&feature=fig|6666666.198408.peg.2936&#39; target=_blank>fig|6666666.198408.peg.2936</a>	yes
A	Amino Acids and Derivatives	Lysine, threonine, methionine, and cysteine	Lysine degradation	Lysine decarboxylase (EC 4.1.1.18)	<a href=&#39;?page=Annotation&feature=fig|6666666.200770.peg.4880&#39; target=_blank>fig|6666666.200770.peg.4880</a>	yes	<input type=&#39;button&#39; class=&#39;button&#39; value=&#39;find&#39; onclick=&#39;window.open("?page=SearchGene&fr=Lysine decarboxylase (EC 4.1.1.18)&organism=6666666.198408&subsystem=Lysine_degradation&template_gene=fig|6666666.200770.peg.4880");&#39;>	no
A	Amino Acids and Derivatives	Lysine, threonine, methionine, and cysteine	Methionine Biosynthesis	Homocysteine S-methyltransferase (EC 2.1.1.10)	<a href=&#39;?page=Annotation&feature=fig|6666666.200770.peg.189&#39; target=_blank>fig|6666666.200770.peg.189</a>	yes	<input type=&#39;button&#39; class=&#39;button&#39; value=&#39;find&#39; onclick=&#39;window.open("?page=SearchGene&fr=Homocysteine S-methyltransferase (EC 2.1.1.10)&organism=6666666.198408&subsystem=Methionine_Biosynthesis&template_gene=fig|6666666.200770.peg.189");&#39;>	no
B	Amino Acids and Derivatives	Lysine, threonine, methionine, and cysteine	Lysine degradation	Lysine decarboxylase, inducible (EC 4.1.1.18)	<input type=&#39;button&#39; value=&#39;find&#39; onclick=&#39;window.open("?page=SearchGene&fr=Lysine decarboxylase, inducible (EC 4.1.1.18)&organism=6666666.200770&subsystem=Lysine_degradation&template_gene=fig|6666666.198408.peg.3996");&#39;>	no	<a href=&#39;?page=Annotation&feature=fig|6666666.198408.peg.3996&#39; target=_blank>fig|6666666.198408.peg.3996</a>	yes
A and B	Amino Acids and Derivatives	Proline and 4-hydroxyproline	A Hypothetical Protein Related to Proline Metabolism	Hypothetical protein YggS, proline synthase co-transcribed bacterial homolog PROSC	<a href=&#39;?page=Annotation&feature=fig|6666666.200770.peg.482&#39; target=_blank>fig|6666666.200770.peg.482</a>	yes	<a href=&#39;?page=Annotation&feature=fig|6666666.198408.peg.1632&#39; target=_blank>fig|6666666.198408.peg.1632</a>, <a href=&#39;?page=Annotation&feature=fig|6666666.198408.peg.3056&#39; target=_blank>fig|6666666.198408.peg.3056</a>	yes
A and B	Amino Acids and Derivatives	Proline and 4-hydroxyproline	A Hypothetical Protein Related to Proline Metabolism	Pyrroline-5-carboxylate reductase (EC 1.5.1.2)	<a href=&#39;?page=Annotation&feature=fig|6666666.200770.peg.481&#39; target=_blank>fig|6666666.200770.peg.481</a>	yes	<a href=&#39;?page=Annotation&feature=fig|6666666.198408.peg.1633&#39; target=_blank>fig|6666666.198408.peg.1633</a>, <a href=&#39;?page=Annotation&feature=fig|6666666.198408.peg.3057&#39; target=_blank>fig|6666666.198408.peg.3057</a>	yes
A and B	Amino Acids and Derivatives	Proline and 4-hydroxyproline	Proline, 4-hydroxyproline uptake and utilization	1-pyrroline-4-hydroxy-2-carboxylate deaminase (EC 3.5.4.22)	<a href=&#39;?page=Annotation&feature=fig|6666666.200770.peg.5456&#39; target=_blank>fig|6666666.200770.peg.5456</a>	yes	<a href=&#39;?page=Annotation&feature=fig|6666666.198408.peg.4998&#39; target=_blank>fig|6666666.198408.peg.4998</a>	yes
A and B	Amino Acids and Derivatives	Proline and 4-hydroxyproline	Proline, 4-hydroxyproline uptake and utilization	4-hydroxyproline epimerase (EC 5.1.1.8)	<a href=&#39;?page=Annotation&feature=fig|6666666.200770.peg.5455&#39; target=_blank>fig|6666666.200770.peg.5455</a>	yes	<a href=&#39;?page=Annotation&feature=fig|6666666.198408.peg.4999&#39; target=_blank>fig|6666666.198408.peg.4999</a>	yes
A and B	Amino Acids and Derivatives	Proline and 4-hydroxyproline	Proline, 4-hydroxyproline uptake and utilization	D-amino acid dehydrogenase (EC 1.4.99.1) family protein in hydroxy-L-proline catabolic cluster	<a href=&#39;?page=Annotation&feature=fig|6666666.200770.peg.5457&#39; target=_blank>fig|6666666.200770.peg.5457</a>	yes	<a href=&#39;?page=Annotation&feature=fig|6666666.198408.peg.4996&#39; target=_blank>fig|6666666.198408.peg.4996</a>	yes
A and B	Amino Acids and Derivatives	Proline and 4-hydroxyproline	Proline, 4-hydroxyproline uptake and utilization	Ketoglutarate semialdehyde dehydrogenase (EC 1.2.1.26)	<a href=&#39;?page=Annotation&feature=fig|6666666.200770.peg.2897&#39; target=_blank>fig|6666666.200770.peg.2897</a>	yes	<a href=&#39;?page=Annotation&feature=fig|6666666.198408.peg.3273&#39; target=_blank>fig|6666666.198408.peg.3273</a>, <a href=&#39;?page=Annotation&feature=fig|6666666.198408.peg.3669&#39; target=_blank>fig|6666666.198408.peg.3669</a>, <a href=&#39;?page=Annotation&feature=fig|6666666.198408.peg.4997&#39; target=_blank>fig|6666666.198408.peg.4997</a>	yes
A and B	Amino Acids and Derivatives	Proline and 4-hydroxyproline	Proline, 4-hydroxyproline uptake and utilization	L-Proline/Glycine betaine transporter ProP	<a href=&#39;?page=Annotation&feature=fig|6666666.200770.peg.209&#39; target=_blank>fig|6666666.200770.peg.209</a>, <a href=&#39;?page=Annotation&feature=fig|6666666.200770.peg.951&#39; target=_blank>fig|6666666.200770.peg.951</a>, <a href=&#39;?page=Annotation&feature=fig|6666666.200770.peg.3809&#39; target=_blank>fig|6666666.200770.peg.3809</a>, <a href=&#39;?page=Annotation&feature=fig|6666666…	yes	<a href=&#39;?page=Annotation&feature=fig|6666666.198408.peg.753&#39; target=_blank>fig|6666666.198408.peg.753</a>, <a href=&#39;?page=Annotation&feature=fig|6666666.198408.peg.1910&#39; target=_blank>fig|6666666.198408.peg.1910</a>, <a href=&#39;?page=Annotation&feature=fig|6666666.198408.peg.2720&#39; target=_blank>fig|6666666.198408.peg.2720</a>, <a href=&#39;?page=Annotation&feature=fig|66666…	yes
A and B	Amino Acids and Derivatives	Proline and 4-hydroxyproline	Proline, 4-hydroxyproline uptake and utilization	Predicted regulator PutR for proline utilization, GntR family	<a href=&#39;?page=Annotation&feature=fig|6666666.200770.peg.2876&#39; target=_blank>fig|6666666.200770.peg.2876</a>, <a href=&#39;?page=Annotation&feature=fig|6666666.200770.peg.4614&#39; target=_blank>fig|6666666.200770.peg.4614</a>	yes	<a href=&#39;?page=Annotation&feature=fig|6666666.198408.peg.167&#39; target=_blank>fig|6666666.198408.peg.167</a>, <a href=&#39;?page=Annotation&feature=fig|6666666.198408.peg.3634&#39; target=_blank>fig|6666666.198408.peg.3634</a>	yes
A and B	Amino Acids and Derivatives	Proline and 4-hydroxyproline	Proline, 4-hydroxyproline uptake and utilization	Proline dehydrogenase (EC 1.5.99.8) (Proline oxidase)	<a href=&#39;?page=Annotation&feature=fig|6666666.200770.peg.4380&#39; target=_blank>fig|6666666.200770.peg.4380</a>	yes	<a href=&#39;?page=Annotation&feature=fig|6666666.198408.peg.510&#39; target=_blank>fig|6666666.198408.peg.510</a>	yes
A and B	Amino Acids and Derivatives	Proline and 4-hydroxyproline	Proline, 4-hydroxyproline uptake and utilization	Proline iminopeptidase (EC 3.4.11.5)	<a href=&#39;?page=Annotation&feature=fig|6666666.200770.peg.2339&#39; target=_blank>fig|6666666.200770.peg.2339</a>, <a href=&#39;?page=Annotation&feature=fig|6666666.200770.peg.2341&#39; target=_blank>fig|6666666.200770.peg.2341</a>, <a href=&#39;?page=Annotation&feature=fig|6666666.200770.peg.4291&#39; target=_blank>fig|6666666.200770.peg.4291</a>	yes	<a href=&#39;?page=Annotation&feature=fig|6666666.198408.peg.429&#39; target=_blank>fig|6666666.198408.peg.429</a>, <a href=&#39;?page=Annotation&feature=fig|6666666.198408.peg.1501&#39; target=_blank>fig|6666666.198408.peg.1501</a>, <a href=&#39;?page=Annotation&feature=fig|6666666.198408.peg.1503&#39; target=_blank>fig|6666666.198408.peg.1503</a>	yes
A and B	Amino Acids and Derivatives	Proline and 4-hydroxyproline	Proline, 4-hydroxyproline uptake and utilization	Proline/sodium symporter PutP (TC 2.A.21.2.1)	<a href=&#39;?page=Annotation&feature=fig|6666666.200770.peg.4381&#39; target=_blank>fig|6666666.200770.peg.4381</a>	yes	<a href=&#39;?page=Annotation&feature=fig|6666666.198408.peg.512&#39; target=_blank>fig|6666666.198408.peg.512</a>	yes
A and B	Amino Acids and Derivatives	Proline and 4-hydroxyproline	Proline, 4-hydroxyproline uptake and utilization	Transcriptional repressor of PutA and PutP	<a href=&#39;?page=Annotation&feature=fig|6666666.200770.peg.4380&#39; target=_blank>fig|6666666.200770.peg.4380</a>	yes	<a href=&#39;?page=Annotation&feature=fig|6666666.198408.peg.510&#39; target=_blank>fig|6666666.198408.peg.510</a>	yes
A and B	Amino Acids and Derivatives	Proline and 4-hydroxyproline	Proline Synthesis	Gamma-glutamyl phosphate reductase (EC 1.2.1.41)	<a href=&#39;?page=Annotation&feature=fig|6666666.200770.peg.894&#39; target=_blank>fig|6666666.200770.peg.894</a>	yes	<a href=&#39;?page=Annotation&feature=fig|6666666.198408.peg.6011&#39; target=_blank>fig|6666666.198408.peg.6011</a>	yes
A and B	Amino Acids and Derivatives	Proline and 4-hydroxyproline	Proline Synthesis	Glutamate 5-kinase (EC 2.7.2.11)	<a href=&#39;?page=Annotation&feature=fig|6666666.200770.peg.1853&#39; target=_blank>fig|6666666.200770.peg.1853</a>	yes	<a href=&#39;?page=Annotation&feature=fig|6666666.198408.peg.5085&#39; target=_blank>fig|6666666.198408.peg.5085</a>	yes
A and B	Amino Acids and Derivatives	Proline and 4-hydroxyproline	Proline Synthesis	NADP-specific glutamate dehydrogenase (EC 1.4.1.4)	<a href=&#39;?page=Annotation&feature=fig|6666666.200770.peg.793&#39; target=_blank>fig|6666666.200770.peg.793</a>	yes	<a href=&#39;?page=Annotation&feature=fig|6666666.198408.peg.6109&#39; target=_blank>fig|6666666.198408.peg.6109</a>	yes
A and B	Amino Acids and Derivatives	Proline and 4-hydroxyproline	Proline Synthesis	Pyrroline-5-carboxylate reductase (EC 1.5.1.2)	<a href=&#39;?page=Annotation&feature=fig|6666666.200770.peg.481&#39; target=_blank>fig|6666666.200770.peg.481</a>	yes	<a href=&#39;?page=Annotation&feature=fig|6666666.198408.peg.1633&#39; target=_blank>fig|6666666.198408.peg.1633</a>, <a href=&#39;?page=Annotation&feature=fig|6666666.198408.peg.3057&#39; target=_blank>fig|6666666.198408.peg.3057</a>	yes
A and B	Amino Acids and Derivatives	Proline and 4-hydroxyproline	Proline Synthesis	RNA-binding C-terminal domain PUA	<a href=&#39;?page=Annotation&feature=fig|6666666.200770.peg.1853&#39; target=_blank>fig|6666666.200770.peg.1853</a>	yes	<a href=&#39;?page=Annotation&feature=fig|6666666.198408.peg.5085&#39; target=_blank>fig|6666666.198408.peg.5085</a>	yes
A	Amino Acids and Derivatives	Proline and 4-hydroxyproline	Proline, 4-hydroxyproline uptake and utilization	Hypothetical, similar to sarcosine oxidase alpha subunit, 2Fe-2S domain	<a href=&#39;?page=Annotation&feature=fig|6666666.200770.peg.3611&#39; target=_blank>fig|6666666.200770.peg.3611</a>	yes	<input type=&#39;button&#39; class=&#39;button&#39; value=&#39;find&#39; onclick=&#39;window.open("?page=SearchGene&fr=Hypothetical, similar to sarcosine oxidase alpha subunit, 2Fe-2S domain&organism=6666666.198408&subsystem=Proline,_4-hydroxyproline_uptake_and_utilization&template_gene=fig|6666666.200770.peg.3611");&#39;>	no
A and B	Amino Acids and Derivatives	no subcategory	Creatine and Creatinine Degradation	Creatinine amidohydrolase (EC 3.5.2.10)	<a href=&#39;?page=Annotation&feature=fig|6666666.200770.peg.5635&#39; target=_blank>fig|6666666.200770.peg.5635</a>	yes	<a href=&#39;?page=Annotation&feature=fig|6666666.198408.peg.4620&#39; target=_blank>fig|6666666.198408.peg.4620</a>	yes
A and B	Amino Acids and Derivatives	no subcategory	Creatine and Creatinine Degradation	Cytosine deaminase (EC 3.5.4.1)	<a href=&#39;?page=Annotation&feature=fig|6666666.200770.peg.2441&#39; target=_blank>fig|6666666.200770.peg.2441</a>	yes	<a href=&#39;?page=Annotation&feature=fig|6666666.198408.peg.4395&#39; target=_blank>fig|6666666.198408.peg.4395</a>	yes
A and B	Amino Acids and Derivatives	no subcategory	Creatine and Creatinine Degradation	Cytosine permease	<a href=&#39;?page=Annotation&feature=fig|6666666.200770.peg.2439&#39; target=_blank>fig|6666666.200770.peg.2439</a>	yes	<a href=&#39;?page=Annotation&feature=fig|6666666.198408.peg.4393&#39; target=_blank>fig|6666666.198408.peg.4393</a>	yes
A and B	Amino Acids and Derivatives	no subcategory	L-2-amino-thiazoline-4-carboxylic acid-Lcysteine conversion	Beta-ureidopropionase (EC 3.5.1.6)	<a href=&#39;?page=Annotation&feature=fig|6666666.200770.peg.3461&#39; target=_blank>fig|6666666.200770.peg.3461</a>, <a href=&#39;?page=Annotation&feature=fig|6666666.200770.peg.5589&#39; target=_blank>fig|6666666.200770.peg.5589</a>	yes	<a href=&#39;?page=Annotation&feature=fig|6666666.198408.peg.1164&#39; target=_blank>fig|6666666.198408.peg.1164</a>, <a href=&#39;?page=Annotation&feature=fig|6666666.198408.peg.4473&#39; target=_blank>fig|6666666.198408.peg.4473</a>	yes
A and B	Amino Acids and Derivatives	no subcategory	L-2-amino-thiazoline-4-carboxylic acid-Lcysteine conversion	L-2-amino-thiazoline-4-carboxylic acid hydrolase (EC 3.5.2.-)	<a href=&#39;?page=Annotation&feature=fig|6666666.200770.peg.5588&#39; target=_blank>fig|6666666.200770.peg.5588</a>	yes	<a href=&#39;?page=Annotation&feature=fig|6666666.198408.peg.4474&#39; target=_blank>fig|6666666.198408.peg.4474</a>	yes
B	Amino Acids and Derivatives	no subcategory	Creatine and Creatinine Degradation	N-carbamoylsarcosine amidase (EC 3.5.1.59)	<input type=&#39;button&#39; value=&#39;find&#39; onclick=&#39;window.open("?page=SearchGene&fr=N-carbamoylsarcosine amidase (EC 3.5.1.59)&organism=6666666.200770&subsystem=Creatine_and_Creatinine_Degradation&template_gene=fig|6666666.198408.peg.3114");&#39;>	no	<a href=&#39;?page=Annotation&feature=fig|6666666.198408.peg.3114&#39; target=_blank>fig|6666666.198408.peg.3114</a>	yes
A and B	Carbohydrates	Aminosugars	Chitin and N-acetylglucosamine utilization	Glucosamine-6-phosphate deaminase [isomerizing], alternative (EC 3.5.99.6)	<a href=&#39;?page=Annotation&feature=fig|6666666.200770.peg.2233&#39; target=_blank>fig|6666666.200770.peg.2233</a>	yes	<a href=&#39;?page=Annotation&feature=fig|6666666.198408.peg.5208&#39; target=_blank>fig|6666666.198408.peg.5208</a>	yes
A and B	Carbohydrates	Aminosugars	Chitin and N-acetylglucosamine utilization	N-acetylglucosamine-6-phosphate deacetylase (EC 3.5.1.25)	<a href=&#39;?page=Annotation&feature=fig|6666666.200770.peg.2232&#39; target=_blank>fig|6666666.200770.peg.2232</a>	yes	<a href=&#39;?page=Annotation&feature=fig|6666666.198408.peg.5209&#39; target=_blank>fig|6666666.198408.peg.5209</a>	yes
A and B	Carbohydrates	Aminosugars	Chitin and N-acetylglucosamine utilization	PTS system, N-acetylglucosamine-specific IIA component (EC 2.7.1.69)	<a href=&#39;?page=Annotation&feature=fig|6666666.200770.peg.2235&#39; target=_blank>fig|6666666.200770.peg.2235</a>	yes	<a href=&#39;?page=Annotation&feature=fig|6666666.198408.peg.5206&#39; target=_blank>fig|6666666.198408.peg.5206</a>	yes
A and B	Carbohydrates	Aminosugars	Chitin and N-acetylglucosamine utilization	PTS system, N-acetylglucosamine-specific IIB component (EC 2.7.1.69)	<a href=&#39;?page=Annotation&feature=fig|6666666.200770.peg.2235&#39; target=_blank>fig|6666666.200770.peg.2235</a>	yes	<a href=&#39;?page=Annotation&feature=fig|6666666.198408.peg.5206&#39; target=_blank>fig|6666666.198408.peg.5206</a>	yes
A and B	Carbohydrates	Aminosugars	Chitin and N-acetylglucosamine utilization	PTS system, N-acetylglucosamine-specific IIC component (EC 2.7.1.69)	<a href=&#39;?page=Annotation&feature=fig|6666666.200770.peg.2235&#39; target=_blank>fig|6666666.200770.peg.2235</a>	yes	<a href=&#39;?page=Annotation&feature=fig|6666666.198408.peg.5206&#39; target=_blank>fig|6666666.198408.peg.5206</a>	yes
A and B	Carbohydrates	Aminosugars	Chitin and N-acetylglucosamine utilization	Predicted transcriptional regulator of N-Acetylglucosamine utilization, GntR family	<a href=&#39;?page=Annotation&feature=fig|6666666.200770.peg.2231&#39; target=_blank>fig|6666666.200770.peg.2231</a>	yes	<a href=&#39;?page=Annotation&feature=fig|6666666.198408.peg.5210&#39; target=_blank>fig|6666666.198408.peg.5210</a>	yes
A	Carbohydrates	Aminosugars	Chitin and N-acetylglucosamine utilization	Chitin binding protein	<a href=&#39;?page=Annotation&feature=fig|6666666.200770.peg.5001&#39; target=_blank>fig|6666666.200770.peg.5001</a>	yes	<input type=&#39;button&#39; class=&#39;button&#39; value=&#39;find&#39; onclick=&#39;window.open("?page=SearchGene&fr=Chitin binding protein&organism=6666666.198408&subsystem=Chitin_and_N-acetylglucosamine_utilization&template_gene=fig|6666666.200770.peg.5001");&#39;>	no
A and B	Carbohydrates	Central carbohydrate metabolism	Dehydrogenase complexes	2-oxoglutarate dehydrogenase E1 component (EC 1.2.4.2)	<a href=&#39;?page=Annotation&feature=fig|6666666.200770.peg.3122&#39; target=_blank>fig|6666666.200770.peg.3122</a>	yes	<a href=&#39;?page=Annotation&feature=fig|6666666.198408.peg.1312&#39; target=_blank>fig|6666666.198408.peg.1312</a>	yes
A and B	Carbohydrates	Central carbohydrate metabolism	Dehydrogenase complexes	Acetoin dehydrogenase E1 component alpha-subunit (EC 1.2.4.-)	<a href=&#39;?page=Annotation&feature=fig|6666666.200770.peg.4820&#39; target=_blank>fig|6666666.200770.peg.4820</a>	yes	<a href=&#39;?page=Annotation&feature=fig|6666666.198408.peg.3903&#39; target=_blank>fig|6666666.198408.peg.3903</a>	yes
A and B	Carbohydrates	Central carbohydrate metabolism	Dehydrogenase complexes	Acetoin dehydrogenase E1 component beta-subunit (EC 1.2.4.-)	<a href=&#39;?page=Annotation&feature=fig|6666666.200770.peg.4821&#39; target=_blank>fig|6666666.200770.peg.4821</a>	yes	<a href=&#39;?page=Annotation&feature=fig|6666666.198408.peg.3904&#39; target=_blank>fig|6666666.198408.peg.3904</a>	yes
A and B	Carbohydrates	Central carbohydrate metabolism	Dehydrogenase complexes	Branched-chain alpha-keto acid dehydrogenase, E1 component, alpha subunit (EC 1.2.4.4)	<a href=&#39;?page=Annotation&feature=fig|6666666.200770.peg.3510&#39; target=_blank>fig|6666666.200770.peg.3510</a>	yes	<a href=&#39;?page=Annotation&feature=fig|6666666.198408.peg.2540&#39; target=_blank>fig|6666666.198408.peg.2540</a>	yes
A and B	Carbohydrates	Central carbohydrate metabolism	Dehydrogenase complexes	Branched-chain alpha-keto acid dehydrogenase, E1 component, beta subunit (EC 1.2.4.4)	<a href=&#39;?page=Annotation&feature=fig|6666666.200770.peg.3511&#39; target=_blank>fig|6666666.200770.peg.3511</a>	yes	<a href=&#39;?page=Annotation&feature=fig|6666666.198408.peg.2541&#39; target=_blank>fig|6666666.198408.peg.2541</a>	yes
A and B	Carbohydrates	Central carbohydrate metabolism	Dehydrogenase complexes	Cytosol aminopeptidase PepA (EC 3.4.11.1)	<a href=&#39;?page=Annotation&feature=fig|6666666.200770.peg.1319&#39; target=_blank>fig|6666666.200770.peg.1319</a>	yes	<a href=&#39;?page=Annotation&feature=fig|6666666.198408.peg.4274&#39; target=_blank>fig|6666666.198408.peg.4274</a>	yes
A and B	Carbohydrates	Central carbohydrate metabolism	Dehydrogenase complexes	Dihydrolipoamide acetyltransferase component (E2) of acetoin dehydrogenase complex (EC 2.3.1.-)	<a href=&#39;?page=Annotation&feature=fig|6666666.200770.peg.4822&#39; target=_blank>fig|6666666.200770.peg.4822</a>	yes	<a href=&#39;?page=Annotation&feature=fig|6666666.198408.peg.3905&#39; target=_blank>fig|6666666.198408.peg.3905</a>	yes
A and B	Carbohydrates	Central carbohydrate metabolism	Dehydrogenase complexes	Dihydrolipoamide acetyltransferase component of pyruvate dehydrogenase complex (EC 2.3.1.12)	<a href=&#39;?page=Annotation&feature=fig|6666666.200770.peg.4389&#39; target=_blank>fig|6666666.200770.peg.4389</a>	yes	<a href=&#39;?page=Annotation&feature=fig|6666666.198408.peg.519&#39; target=_blank>fig|6666666.198408.peg.519</a>	yes
A and B	Carbohydrates	Central carbohydrate metabolism	Dehydrogenase complexes	Dihydrolipoamide acyltransferase component of branched-chain alpha-keto acid dehydrogenase complex (EC 2.3.1.168)	<a href=&#39;?page=Annotation&feature=fig|6666666.200770.peg.3512&#39; target=_blank>fig|6666666.200770.peg.3512</a>	yes	<a href=&#39;?page=Annotation&feature=fig|6666666.198408.peg.2542&#39; target=_blank>fig|6666666.198408.peg.2542</a>	yes
A and B	Carbohydrates	Central carbohydrate metabolism	Dehydrogenase complexes	Dihydrolipoamide dehydrogenase of 2-oxoglutarate dehydrogenase (EC 1.8.1.4)	<a href=&#39;?page=Annotation&feature=fig|6666666.200770.peg.3120&#39; target=_blank>fig|6666666.200770.peg.3120</a>	yes	<a href=&#39;?page=Annotation&feature=fig|6666666.198408.peg.1310&#39; target=_blank>fig|6666666.198408.peg.1310</a>	yes
A and B	Carbohydrates	Central carbohydrate metabolism	Dehydrogenase complexes	Dihydrolipoamide dehydrogenase of branched-chain alpha-keto acid dehydrogenase (EC 1.8.1.4)	<a href=&#39;?page=Annotation&feature=fig|6666666.200770.peg.3513&#39; target=_blank>fig|6666666.200770.peg.3513</a>	yes	<a href=&#39;?page=Annotation&feature=fig|6666666.198408.peg.2543&#39; target=_blank>fig|6666666.198408.peg.2543</a>	yes
A and B	Carbohydrates	Central carbohydrate metabolism	Dehydrogenase complexes	Dihydrolipoamide succinyltransferase component (E2) of 2-oxoglutarate dehydrogenase complex (EC 2.3.1.61)	<a href=&#39;?page=Annotation&feature=fig|6666666.200770.peg.3121&#39; target=_blank>fig|6666666.200770.peg.3121</a>	yes	<a href=&#39;?page=Annotation&feature=fig|6666666.198408.peg.1311&#39; target=_blank>fig|6666666.198408.peg.1311</a>	yes
A and B	Carbohydrates	Central carbohydrate metabolism	Dehydrogenase complexes	Leucine-, isoleucine-, valine-, threonine-, and alanine-binding protein	<a href=&#39;?page=Annotation&feature=fig|6666666.200770.peg.3366&#39; target=_blank>fig|6666666.200770.peg.3366</a>, <a href=&#39;?page=Annotation&feature=fig|6666666.200770.peg.3533&#39; target=_blank>fig|6666666.200770.peg.3533</a>, <a href=&#39;?page=Annotation&feature=fig|6666666.200770.peg.5071&#39; target=_blank>fig|6666666.200770.peg.5071</a>, <a href=&#39;?page=Annotation&feature=fig|666…	yes	<a href=&#39;?page=Annotation&feature=fig|6666666.198408.peg.1071&#39; target=_blank>fig|6666666.198408.peg.1071</a>, <a href=&#39;?page=Annotation&feature=fig|6666666.198408.peg.2564&#39; target=_blank>fig|6666666.198408.peg.2564</a>, <a href=&#39;?page=Annotation&feature=fig|6666666.198408.peg.4475&#39; target=_blank>fig|6666666.198408.peg.4475</a>	yes
A and B	Carbohydrates	Central carbohydrate metabolism	Dehydrogenase complexes	Pyruvate dehydrogenase E1 component (EC 1.2.4.1)	<a href=&#39;?page=Annotation&feature=fig|6666666.200770.peg.3442&#39; target=_blank>fig|6666666.200770.peg.3442</a>, <a href=&#39;?page=Annotation&feature=fig|6666666.200770.peg.4390&#39; target=_blank>fig|6666666.200770.peg.4390</a>, <a href=&#39;?page=Annotation&feature=fig|6666666.200770.peg.5536&#39; target=_blank>fig|6666666.200770.peg.5536</a>	yes	<a href=&#39;?page=Annotation&feature=fig|6666666.198408.peg.520&#39; target=_blank>fig|6666666.198408.peg.520</a>, <a href=&#39;?page=Annotation&feature=fig|6666666.198408.peg.1147&#39; target=_blank>fig|6666666.198408.peg.1147</a>, <a href=&#39;?page=Annotation&feature=fig|6666666.198408.peg.4139&#39; target=_blank>fig|6666666.198408.peg.4139</a>	yes
A and B	Carbohydrates	Central carbohydrate metabolism	Dihydroxyacetone kinases	Putative dihydroxyacetone kinase (EC 2.7.1.29), ADP-binding subunit	<a href=&#39;?page=Annotation&feature=fig|6666666.200770.peg.5787&#39; target=_blank>fig|6666666.200770.peg.5787</a>	yes	<a href=&#39;?page=Annotation&feature=fig|6666666.198408.peg.4688&#39; target=_blank>fig|6666666.198408.peg.4688</a>	yes
A and B	Carbohydrates	Central carbohydrate metabolism	Dihydroxyacetone kinases	Putative dihydroxyacetone kinase (EC 2.7.1.29), dihydroxyacetone binding subunit	<a href=&#39;?page=Annotation&feature=fig|6666666.200770.peg.5788&#39; target=_blank>fig|6666666.200770.peg.5788</a>	yes	<a href=&#39;?page=Annotation&feature=fig|6666666.198408.peg.4689&#39; target=_blank>fig|6666666.198408.peg.4689</a>	yes
A and B	Carbohydrates	Central carbohydrate metabolism	Entner-Doudoroff Pathway	2,3-bisphosphoglycerate-independent phosphoglycerate mutase (EC 5.4.2.1)	<a href=&#39;?page=Annotation&feature=fig|6666666.200770.peg.4256&#39; target=_blank>fig|6666666.200770.peg.4256</a>	yes	<a href=&#39;?page=Annotation&feature=fig|6666666.198408.peg.393&#39; target=_blank>fig|6666666.198408.peg.393</a>	yes
A and B	Carbohydrates	Central carbohydrate metabolism	Entner-Doudoroff Pathway	2-dehydro-3-deoxygluconate kinase (EC 2.7.1.45)	<a href=&#39;?page=Annotation&feature=fig|6666666.200770.peg.5807&#39; target=_blank>fig|6666666.200770.peg.5807</a>	yes	<a href=&#39;?page=Annotation&feature=fig|6666666.198408.peg.4706&#39; target=_blank>fig|6666666.198408.peg.4706</a>	yes
A and B	Carbohydrates	Central carbohydrate metabolism	Entner-Doudoroff Pathway	2-dehydro-3-deoxyphosphogluconate aldolase (EC 4.1.2.14)	<a href=&#39;?page=Annotation&feature=fig|6666666.200770.peg.2056&#39; target=_blank>fig|6666666.200770.peg.2056</a>	yes	<a href=&#39;?page=Annotation&feature=fig|6666666.198408.peg.5394&#39; target=_blank>fig|6666666.198408.peg.5394</a>	yes
A and B	Carbohydrates	Central carbohydrate metabolism	Entner-Doudoroff Pathway	6-phosphogluconolactonase (EC 3.1.1.31)	<a href=&#39;?page=Annotation&feature=fig|6666666.200770.peg.5859&#39; target=_blank>fig|6666666.200770.peg.5859</a>	yes	<a href=&#39;?page=Annotation&feature=fig|6666666.198408.peg.36&#39; target=_blank>fig|6666666.198408.peg.36</a>, <a href=&#39;?page=Annotation&feature=fig|6666666.198408.peg.4764&#39; target=_blank>fig|6666666.198408.peg.4764</a>	yes
A and B	Carbohydrates	Central carbohydrate metabolism	Entner-Doudoroff Pathway	6-phosphogluconolactonase (EC 3.1.1.31), eukaryotic type	<a href=&#39;?page=Annotation&feature=fig|6666666.200770.peg.2057&#39; target=_blank>fig|6666666.200770.peg.2057</a>	yes	<a href=&#39;?page=Annotation&feature=fig|6666666.198408.peg.5393&#39; target=_blank>fig|6666666.198408.peg.5393</a>	yes
A and B	Carbohydrates	Central carbohydrate metabolism	Entner-Doudoroff Pathway	D-glycerate 2-kinase (EC 2.7.1.-)	<a href=&#39;?page=Annotation&feature=fig|6666666.200770.peg.3144&#39; target=_blank>fig|6666666.200770.peg.3144</a>	yes	<a href=&#39;?page=Annotation&feature=fig|6666666.198408.peg.1338&#39; target=_blank>fig|6666666.198408.peg.1338</a>	yes
A and B	Carbohydrates	Central carbohydrate metabolism	Entner-Doudoroff Pathway	Enolase (EC 4.2.1.11)	<a href=&#39;?page=Annotation&feature=fig|6666666.200770.peg.1557&#39; target=_blank>fig|6666666.200770.peg.1557</a>	yes	<a href=&#39;?page=Annotation&feature=fig|6666666.198408.peg.2205&#39; target=_blank>fig|6666666.198408.peg.2205</a>	yes
A and B	Carbohydrates	Central carbohydrate metabolism	Entner-Doudoroff Pathway	Glucokinase (EC 2.7.1.2)	<a href=&#39;?page=Annotation&feature=fig|6666666.200770.peg.2174&#39; target=_blank>fig|6666666.200770.peg.2174</a>	yes	<a href=&#39;?page=Annotation&feature=fig|6666666.198408.peg.5267&#39; target=_blank>fig|6666666.198408.peg.5267</a>	yes
A and B	Carbohydrates	Central carbohydrate metabolism	Entner-Doudoroff Pathway	Gluconokinase (EC 2.7.1.12)	<a href=&#39;?page=Annotation&feature=fig|6666666.200770.peg.2035&#39; target=_blank>fig|6666666.200770.peg.2035</a>	yes	<a href=&#39;?page=Annotation&feature=fig|6666666.198408.peg.5426&#39; target=_blank>fig|6666666.198408.peg.5426</a>	yes
A and B	Carbohydrates	Central carbohydrate metabolism	Entner-Doudoroff Pathway	Gluconolactonase (EC 3.1.1.17)	<a href=&#39;?page=Annotation&feature=fig|6666666.200770.peg.3472&#39; target=_blank>fig|6666666.200770.peg.3472</a>	yes	<a href=&#39;?page=Annotation&feature=fig|6666666.198408.peg.2513&#39; target=_blank>fig|6666666.198408.peg.2513</a>	yes
A and B	Carbohydrates	Central carbohydrate metabolism	Entner-Doudoroff Pathway	Glucose 1-dehydrogenase (EC 1.1.1.47)	<a href=&#39;?page=Annotation&feature=fig|6666666.200770.peg.2462&#39; target=_blank>fig|6666666.200770.peg.2462</a>, <a href=&#39;?page=Annotation&feature=fig|6666666.200770.peg.5295&#39; target=_blank>fig|6666666.200770.peg.5295</a>	yes	<a href=&#39;?page=Annotation&feature=fig|6666666.198408.peg.3358&#39; target=_blank>fig|6666666.198408.peg.3358</a>, <a href=&#39;?page=Annotation&feature=fig|6666666.198408.peg.4416&#39; target=_blank>fig|6666666.198408.peg.4416</a>	yes
A and B	Carbohydrates	Central carbohydrate metabolism	Entner-Doudoroff Pathway	Glucose dehydrogenase, PQQ-dependent (EC 1.1.5.2)	<a href=&#39;?page=Annotation&feature=fig|6666666.200770.peg.1346&#39; target=_blank>fig|6666666.200770.peg.1346</a>	yes	<a href=&#39;?page=Annotation&feature=fig|6666666.198408.peg.4244&#39; target=_blank>fig|6666666.198408.peg.4244</a>	yes
A and B	Carbohydrates	Central carbohydrate metabolism	Entner-Doudoroff Pathway	Glucose-6-phosphate 1-dehydrogenase (EC 1.1.1.49)	<a href=&#39;?page=Annotation&feature=fig|6666666.200770.peg.2058&#39; target=_blank>fig|6666666.200770.peg.2058</a>, <a href=&#39;?page=Annotation&feature=fig|6666666.200770.peg.4922&#39; target=_blank>fig|6666666.200770.peg.4922</a>	yes	<a href=&#39;?page=Annotation&feature=fig|6666666.198408.peg.4041&#39; target=_blank>fig|6666666.198408.peg.4041</a>, <a href=&#39;?page=Annotation&feature=fig|6666666.198408.peg.5392&#39; target=_blank>fig|6666666.198408.peg.5392</a>	yes
A and B	Carbohydrates	Central carbohydrate metabolism	Entner-Doudoroff Pathway	NAD-dependent glyceraldehyde-3-phosphate dehydrogenase (EC 1.2.1.12)	<a href=&#39;?page=Annotation&feature=fig|6666666.200770.peg.2176&#39; target=_blank>fig|6666666.200770.peg.2176</a>	yes	<a href=&#39;?page=Annotation&feature=fig|6666666.198408.peg.5265&#39; target=_blank>fig|6666666.198408.peg.5265</a>	yes
A and B	Carbohydrates	Central carbohydrate metabolism	Entner-Doudoroff Pathway	Phosphogluconate dehydratase (EC 4.2.1.12)	<a href=&#39;?page=Annotation&feature=fig|6666666.200770.peg.2175&#39; target=_blank>fig|6666666.200770.peg.2175</a>	yes	<a href=&#39;?page=Annotation&feature=fig|6666666.198408.peg.5266&#39; target=_blank>fig|6666666.198408.peg.5266</a>	yes
A and B	Carbohydrates	Central carbohydrate metabolism	Entner-Doudoroff Pathway	Phosphoglycerate kinase (EC 2.7.2.3)	<a href=&#39;?page=Annotation&feature=fig|6666666.200770.peg.541&#39; target=_blank>fig|6666666.200770.peg.541</a>	yes	<a href=&#39;?page=Annotation&feature=fig|6666666.198408.peg.2994&#39; target=_blank>fig|6666666.198408.peg.2994</a>	yes
A and B	Carbohydrates	Central carbohydrate metabolism	Entner-Doudoroff Pathway	Pyruvate kinase (EC 2.7.1.40)	<a href=&#39;?page=Annotation&feature=fig|6666666.200770.peg.2159&#39; target=_blank>fig|6666666.200770.peg.2159</a>, <a href=&#39;?page=Annotation&feature=fig|6666666.200770.peg.3145&#39; target=_blank>fig|6666666.200770.peg.3145</a>	yes	<a href=&#39;?page=Annotation&feature=fig|6666666.198408.peg.1339&#39; target=_blank>fig|6666666.198408.peg.1339</a>, <a href=&#39;?page=Annotation&feature=fig|6666666.198408.peg.5280&#39; target=_blank>fig|6666666.198408.peg.5280</a>	yes
A and B	Carbohydrates	Central carbohydrate metabolism	Glycolate, glyoxylate interconversions	Glyoxylate reductase (EC 1.1.1.26)	<a href=&#39;?page=Annotation&feature=fig|6666666.200770.peg.1228&#39; target=_blank>fig|6666666.200770.peg.1228</a>	yes	<a href=&#39;?page=Annotation&feature=fig|6666666.198408.peg.1024&#39; target=_blank>fig|6666666.198408.peg.1024</a>	yes
A and B	Carbohydrates	Central carbohydrate metabolism	Glycolate, glyoxylate interconversions	Glyoxylate reductase (EC 1.1.1.79)	<a href=&#39;?page=Annotation&feature=fig|6666666.200770.peg.1228&#39; target=_blank>fig|6666666.200770.peg.1228</a>	yes	<a href=&#39;?page=Annotation&feature=fig|6666666.198408.peg.1024&#39; target=_blank>fig|6666666.198408.peg.1024</a>	yes
A and B	Carbohydrates	Central carbohydrate metabolism	Glycolate, glyoxylate interconversions	Hydroxypyruvate reductase (EC 1.1.1.81)	<a href=&#39;?page=Annotation&feature=fig|6666666.200770.peg.1228&#39; target=_blank>fig|6666666.200770.peg.1228</a>	yes	<a href=&#39;?page=Annotation&feature=fig|6666666.198408.peg.1024&#39; target=_blank>fig|6666666.198408.peg.1024</a>	yes
A and B	Carbohydrates	Central carbohydrate metabolism	Glycolate, glyoxylate interconversions	Phosphoglycolate phosphatase (EC 3.1.3.18)	<a href=&#39;?page=Annotation&feature=fig|6666666.200770.peg.72&#39; target=_blank>fig|6666666.200770.peg.72</a>, <a href=&#39;?page=Annotation&feature=fig|6666666.200770.peg.686&#39; target=_blank>fig|6666666.200770.peg.686</a>	yes	<a href=&#39;?page=Annotation&feature=fig|6666666.198408.peg.2048&#39; target=_blank>fig|6666666.198408.peg.2048</a>, <a href=&#39;?page=Annotation&feature=fig|6666666.198408.peg.2855&#39; target=_blank>fig|6666666.198408.peg.2855</a>	yes
A and B	Carbohydrates	Central carbohydrate metabolism	Glycolysis and Gluconeogenesis	2,3-bisphosphoglycerate-independent phosphoglycerate mutase (EC 5.4.2.1)	<a href=&#39;?page=Annotation&feature=fig|6666666.200770.peg.4256&#39; target=_blank>fig|6666666.200770.peg.4256</a>	yes	<a href=&#39;?page=Annotation&feature=fig|6666666.198408.peg.393&#39; target=_blank>fig|6666666.198408.peg.393</a>	yes
A and B	Carbohydrates	Central carbohydrate metabolism	Glycolysis and Gluconeogenesis	Enolase (EC 4.2.1.11)	<a href=&#39;?page=Annotation&feature=fig|6666666.200770.peg.1557&#39; target=_blank>fig|6666666.200770.peg.1557</a>	yes	<a href=&#39;?page=Annotation&feature=fig|6666666.198408.peg.2205&#39; target=_blank>fig|6666666.198408.peg.2205</a>	yes
A and B	Carbohydrates	Central carbohydrate metabolism	Glycolysis and Gluconeogenesis	Fructose-1,6-bisphosphatase, type I (EC 3.1.3.11)	<a href=&#39;?page=Annotation&feature=fig|6666666.200770.peg.4274&#39; target=_blank>fig|6666666.200770.peg.4274</a>	yes	<a href=&#39;?page=Annotation&feature=fig|6666666.198408.peg.411&#39; target=_blank>fig|6666666.198408.peg.411</a>	yes
A and B	Carbohydrates	Central carbohydrate metabolism	Glycolysis and Gluconeogenesis	Fructose-bisphosphate aldolase class II (EC 4.1.2.13)	<a href=&#39;?page=Annotation&feature=fig|6666666.200770.peg.545&#39; target=_blank>fig|6666666.200770.peg.545</a>	yes	<a href=&#39;?page=Annotation&feature=fig|6666666.198408.peg.2990&#39; target=_blank>fig|6666666.198408.peg.2990</a>	yes
A and B	Carbohydrates	Central carbohydrate metabolism	Glycolysis and Gluconeogenesis	Glucokinase (EC 2.7.1.2)	<a href=&#39;?page=Annotation&feature=fig|6666666.200770.peg.2174&#39; target=_blank>fig|6666666.200770.peg.2174</a>	yes	<a href=&#39;?page=Annotation&feature=fig|6666666.198408.peg.5267&#39; target=_blank>fig|6666666.198408.peg.5267</a>	yes
A and B	Carbohydrates	Central carbohydrate metabolism	Glycolysis and Gluconeogenesis	Glucose-6-phosphate isomerase (EC 5.3.1.9)	<a href=&#39;?page=Annotation&feature=fig|6666666.200770.peg.733&#39; target=_blank>fig|6666666.200770.peg.733</a>	yes	<a href=&#39;?page=Annotation&feature=fig|6666666.198408.peg.6173&#39; target=_blank>fig|6666666.198408.peg.6173</a>	yes
A and B	Carbohydrates	Central carbohydrate metabolism	Glycolysis and Gluconeogenesis	NAD-dependent glyceraldehyde-3-phosphate dehydrogenase (EC 1.2.1.12)	<a href=&#39;?page=Annotation&feature=fig|6666666.200770.peg.2176&#39; target=_blank>fig|6666666.200770.peg.2176</a>	yes	<a href=&#39;?page=Annotation&feature=fig|6666666.198408.peg.5265&#39; target=_blank>fig|6666666.198408.peg.5265</a>	yes
A and B	Carbohydrates	Central carbohydrate metabolism	Glycolysis and Gluconeogenesis	NADPH-dependent glyceraldehyde-3-phosphate dehydrogenase (EC 1.2.1.13)	<a href=&#39;?page=Annotation&feature=fig|6666666.200770.peg.2391&#39; target=_blank>fig|6666666.200770.peg.2391</a>	yes	<a href=&#39;?page=Annotation&feature=fig|6666666.198408.peg.1549&#39; target=_blank>fig|6666666.198408.peg.1549</a>	yes
A and B	Carbohydrates	Central carbohydrate metabolism	Glycolysis and Gluconeogenesis	Phosphoenolpyruvate synthase (EC 2.7.9.2)	<a href=&#39;?page=Annotation&feature=fig|6666666.200770.peg.4164&#39; target=_blank>fig|6666666.200770.peg.4164</a>	yes	<a href=&#39;?page=Annotation&feature=fig|6666666.198408.peg.5663&#39; target=_blank>fig|6666666.198408.peg.5663</a>	yes
A and B	Carbohydrates	Central carbohydrate metabolism	Glycolysis and Gluconeogenesis	Phosphoglycerate kinase (EC 2.7.2.3)	<a href=&#39;?page=Annotation&feature=fig|6666666.200770.peg.541&#39; target=_blank>fig|6666666.200770.peg.541</a>	yes	<a href=&#39;?page=Annotation&feature=fig|6666666.198408.peg.2994&#39; target=_blank>fig|6666666.198408.peg.2994</a>	yes
A and B	Carbohydrates	Central carbohydrate metabolism	Glycolysis and Gluconeogenesis	Pyruvate kinase (EC 2.7.1.40)	<a href=&#39;?page=Annotation&feature=fig|6666666.200770.peg.2159&#39; target=_blank>fig|6666666.200770.peg.2159</a>, <a href=&#39;?page=Annotation&feature=fig|6666666.200770.peg.3145&#39; target=_blank>fig|6666666.200770.peg.3145</a>	yes	<a href=&#39;?page=Annotation&feature=fig|6666666.198408.peg.1339&#39; target=_blank>fig|6666666.198408.peg.1339</a>, <a href=&#39;?page=Annotation&feature=fig|6666666.198408.peg.5280&#39; target=_blank>fig|6666666.198408.peg.5280</a>	yes
A and B	Carbohydrates	Central carbohydrate metabolism	Glycolysis and Gluconeogenesis	Triosephosphate isomerase (EC 5.3.1.1)	<a href=&#39;?page=Annotation&feature=fig|6666666.200770.peg.747&#39; target=_blank>fig|6666666.200770.peg.747</a>	yes	<a href=&#39;?page=Annotation&feature=fig|6666666.198408.peg.6160&#39; target=_blank>fig|6666666.198408.peg.6160</a>	yes
A and B	Carbohydrates	Central carbohydrate metabolism	Glyoxylate bypass	Aconitate hydratase (EC 4.2.1.3)	<a href=&#39;?page=Annotation&feature=fig|6666666.200770.peg.1795&#39; target=_blank>fig|6666666.200770.peg.1795</a>	yes	<a href=&#39;?page=Annotation&feature=fig|6666666.198408.peg.38&#39; target=_blank>fig|6666666.198408.peg.38</a>, <a href=&#39;?page=Annotation&feature=fig|6666666.198408.peg.1574&#39; target=_blank>fig|6666666.198408.peg.1574</a>, <a href=&#39;?page=Annotation&feature=fig|6666666.198408.peg.3971&#39; target=_blank>fig|6666666.198408.peg.3971</a>, <a href=&#39;?page=Annotation&feature=fig|6666666…	yes
A and B	Carbohydrates	Central carbohydrate metabolism	Glyoxylate bypass	Aconitate hydratase 2 (EC 4.2.1.3)	<a href=&#39;?page=Annotation&feature=fig|6666666.200770.peg.5894&#39; target=_blank>fig|6666666.200770.peg.5894</a>	yes	<a href=&#39;?page=Annotation&feature=fig|6666666.198408.peg.4803&#39; target=_blank>fig|6666666.198408.peg.4803</a>	yes
A and B	Carbohydrates	Central carbohydrate metabolism	Glyoxylate bypass	Citrate synthase (si) (EC 2.3.3.1)	<a href=&#39;?page=Annotation&feature=fig|6666666.200770.peg.3128&#39; target=_blank>fig|6666666.200770.peg.3128</a>	yes	<a href=&#39;?page=Annotation&feature=fig|6666666.198408.peg.1317&#39; target=_blank>fig|6666666.198408.peg.1317</a>	yes
A and B	Carbohydrates	Central carbohydrate metabolism	Glyoxylate bypass	Isocitrate dehydrogenase phosphatase (EC 2.7.11.5)/kinase (EC 3.1.3.-)	<a href=&#39;?page=Annotation&feature=fig|6666666.200770.peg.4096&#39; target=_blank>fig|6666666.200770.peg.4096</a>	yes	<a href=&#39;?page=Annotation&feature=fig|6666666.198408.peg.5734&#39; target=_blank>fig|6666666.198408.peg.5734</a>	yes
A and B	Carbohydrates	Central carbohydrate metabolism	Glyoxylate bypass	Isocitrate lyase (EC 4.1.3.1)	<a href=&#39;?page=Annotation&feature=fig|6666666.200770.peg.3336&#39; target=_blank>fig|6666666.200770.peg.3336</a>	yes	<a href=&#39;?page=Annotation&feature=fig|6666666.198408.peg.4560&#39; target=_blank>fig|6666666.198408.peg.4560</a>	yes
A and B	Carbohydrates	Central carbohydrate metabolism	Glyoxylate bypass	Malate synthase G (EC 2.3.3.9)	<a href=&#39;?page=Annotation&feature=fig|6666666.200770.peg.621&#39; target=_blank>fig|6666666.200770.peg.621</a>	yes	<a href=&#39;?page=Annotation&feature=fig|6666666.198408.peg.2916&#39; target=_blank>fig|6666666.198408.peg.2916</a>	yes
A and B	Carbohydrates	Central carbohydrate metabolism	Methylglyoxal Metabolism	Aldehyde dehydrogenase (EC 1.2.1.3)	<a href=&#39;?page=Annotation&feature=fig|6666666.200770.peg.278&#39; target=_blank>fig|6666666.200770.peg.278</a>, <a href=&#39;?page=Annotation&feature=fig|6666666.200770.peg.278&#39; target=_blank>fig|6666666.200770.peg.278</a>, <a href=&#39;?page=Annotation&feature=fig|6666666.200770.peg.458&#39; target=_blank>fig|6666666.200770.peg.458</a>, <a href=&#39;?page=Annotation&feature=fig|6666666.2…	yes	<a href=&#39;?page=Annotation&feature=fig|6666666.198408.peg.3&#39; target=_blank>fig|6666666.198408.peg.3</a>, <a href=&#39;?page=Annotation&feature=fig|6666666.198408.peg.3&#39; target=_blank>fig|6666666.198408.peg.3</a>, <a href=&#39;?page=Annotation&feature=fig|6666666.198408.peg.1656&#39; target=_blank>fig|6666666.198408.peg.1656</a>, <a href=&#39;?page=Annotation&feature=fig|6666666.198408.…	yes
A and B	Carbohydrates	Central carbohydrate metabolism	Methylglyoxal Metabolism	Hydroxyacylglutathione hydrolase (EC 3.1.2.6)	<a href=&#39;?page=Annotation&feature=fig|6666666.200770.peg.4876&#39; target=_blank>fig|6666666.200770.peg.4876</a>	yes	<a href=&#39;?page=Annotation&feature=fig|6666666.198408.peg.3992&#39; target=_blank>fig|6666666.198408.peg.3992</a>	yes
A and B	Carbohydrates	Central carbohydrate metabolism	Methylglyoxal Metabolism	Lactoylglutathione lyase (EC 4.4.1.5)	<a href=&#39;?page=Annotation&feature=fig|6666666.200770.peg.5305&#39; target=_blank>fig|6666666.200770.peg.5305</a>	yes	<a href=&#39;?page=Annotation&feature=fig|6666666.198408.peg.3366&#39; target=_blank>fig|6666666.198408.peg.3366</a>	yes
A and B	Carbohydrates	Central carbohydrate metabolism	Pentose phosphate pathway	6-phosphogluconate dehydrogenase, decarboxylating (EC 1.1.1.44)	<a href=&#39;?page=Annotation&feature=fig|6666666.200770.peg.4921&#39; target=_blank>fig|6666666.200770.peg.4921</a>	yes	<a href=&#39;?page=Annotation&feature=fig|6666666.198408.peg.4040&#39; target=_blank>fig|6666666.198408.peg.4040</a>	yes
A and B	Carbohydrates	Central carbohydrate metabolism	Pentose phosphate pathway	6-phosphogluconolactonase (EC 3.1.1.31)	<a href=&#39;?page=Annotation&feature=fig|6666666.200770.peg.5859&#39; target=_blank>fig|6666666.200770.peg.5859</a>	yes	<a href=&#39;?page=Annotation&feature=fig|6666666.198408.peg.36&#39; target=_blank>fig|6666666.198408.peg.36</a>, <a href=&#39;?page=Annotation&feature=fig|6666666.198408.peg.4764&#39; target=_blank>fig|6666666.198408.peg.4764</a>	yes
A and B	Carbohydrates	Central carbohydrate metabolism	Pentose phosphate pathway	6-phosphogluconolactonase (EC 3.1.1.31), eukaryotic type	<a href=&#39;?page=Annotation&feature=fig|6666666.200770.peg.2057&#39; target=_blank>fig|6666666.200770.peg.2057</a>	yes	<a href=&#39;?page=Annotation&feature=fig|6666666.198408.peg.5393&#39; target=_blank>fig|6666666.198408.peg.5393</a>	yes
A and B	Carbohydrates	Central carbohydrate metabolism	Pentose phosphate pathway	Glucose-6-phosphate 1-dehydrogenase (EC 1.1.1.49)	<a href=&#39;?page=Annotation&feature=fig|6666666.200770.peg.2058&#39; target=_blank>fig|6666666.200770.peg.2058</a>, <a href=&#39;?page=Annotation&feature=fig|6666666.200770.peg.4922&#39; target=_blank>fig|6666666.200770.peg.4922</a>	yes	<a href=&#39;?page=Annotation&feature=fig|6666666.198408.peg.4041&#39; target=_blank>fig|6666666.198408.peg.4041</a>, <a href=&#39;?page=Annotation&feature=fig|6666666.198408.peg.5392&#39; target=_blank>fig|6666666.198408.peg.5392</a>	yes
A and B	Carbohydrates	Central carbohydrate metabolism	Pentose phosphate pathway	Ribose 5-phosphate isomerase A (EC 5.3.1.6)	<a href=&#39;?page=Annotation&feature=fig|6666666.200770.peg.421&#39; target=_blank>fig|6666666.200770.peg.421</a>	yes	<a href=&#39;?page=Annotation&feature=fig|6666666.198408.peg.1690&#39; target=_blank>fig|6666666.198408.peg.1690</a>	yes
A and B	Carbohydrates	Central carbohydrate metabolism	Pentose phosphate pathway	Ribose 5-phosphate isomerase B (EC 5.3.1.6)	<a href=&#39;?page=Annotation&feature=fig|6666666.200770.peg.5795&#39; target=_blank>fig|6666666.200770.peg.5795</a>	yes	<a href=&#39;?page=Annotation&feature=fig|6666666.198408.peg.4695&#39; target=_blank>fig|6666666.198408.peg.4695</a>	yes
A and B	Carbohydrates	Central carbohydrate metabolism	Pentose phosphate pathway	Ribose-phosphate pyrophosphokinase (EC 2.7.6.1)	<a href=&#39;?page=Annotation&feature=fig|6666666.200770.peg.999&#39; target=_blank>fig|6666666.200770.peg.999</a>	yes	<a href=&#39;?page=Annotation&feature=fig|6666666.198408.peg.796&#39; target=_blank>fig|6666666.198408.peg.796</a>	yes
A and B	Carbohydrates	Central carbohydrate metabolism	Pentose phosphate pathway	Ribulose-phosphate 3-epimerase (EC 5.1.3.1)	<a href=&#39;?page=Annotation&feature=fig|6666666.200770.peg.685&#39; target=_blank>fig|6666666.200770.peg.685</a>	yes	<a href=&#39;?page=Annotation&feature=fig|6666666.198408.peg.2856&#39; target=_blank>fig|6666666.198408.peg.2856</a>	yes
A and B	Carbohydrates	Central carbohydrate metabolism	Pentose phosphate pathway	Transaldolase (EC 2.2.1.2)	<a href=&#39;?page=Annotation&feature=fig|6666666.200770.peg.2372&#39; target=_blank>fig|6666666.200770.peg.2372</a>, <a href=&#39;?page=Annotation&feature=fig|6666666.200770.peg.2461&#39; target=_blank>fig|6666666.200770.peg.2461</a>, <a href=&#39;?page=Annotation&feature=fig|6666666.200770.peg.5596&#39; target=_blank>fig|6666666.200770.peg.5596</a>	yes	<a href=&#39;?page=Annotation&feature=fig|6666666.198408.peg.1530&#39; target=_blank>fig|6666666.198408.peg.1530</a>, <a href=&#39;?page=Annotation&feature=fig|6666666.198408.peg.4414&#39; target=_blank>fig|6666666.198408.peg.4414</a>, <a href=&#39;?page=Annotation&feature=fig|6666666.198408.peg.4464&#39; target=_blank>fig|6666666.198408.peg.4464</a>	yes
A and B	Carbohydrates	Central carbohydrate metabolism	Pentose phosphate pathway	Transketolase (EC 2.2.1.1)	<a href=&#39;?page=Annotation&feature=fig|6666666.200770.peg.539&#39; target=_blank>fig|6666666.200770.peg.539</a>, <a href=&#39;?page=Annotation&feature=fig|6666666.200770.peg.5775&#39; target=_blank>fig|6666666.200770.peg.5775</a>	yes	<a href=&#39;?page=Annotation&feature=fig|6666666.198408.peg.2996&#39; target=_blank>fig|6666666.198408.peg.2996</a>, <a href=&#39;?page=Annotation&feature=fig|6666666.198408.peg.4674&#39; target=_blank>fig|6666666.198408.peg.4674</a>	yes
A and B	Carbohydrates	Central carbohydrate metabolism	Pentose phosphate pathway	Transketolase, C-terminal section (EC 2.2.1.1)	<a href=&#39;?page=Annotation&feature=fig|6666666.200770.peg.5384&#39; target=_blank>fig|6666666.200770.peg.5384</a>, <a href=&#39;?page=Annotation&feature=fig|6666666.200770.peg.5605&#39; target=_blank>fig|6666666.200770.peg.5605</a>, <a href=&#39;?page=Annotation&feature=fig|6666666.200770.peg.6076&#39; target=_blank>fig|6666666.200770.peg.6076</a>	yes	<a href=&#39;?page=Annotation&feature=fig|6666666.198408.peg.3537&#39; target=_blank>fig|6666666.198408.peg.3537</a>, <a href=&#39;?page=Annotation&feature=fig|6666666.198408.peg.3553&#39; target=_blank>fig|6666666.198408.peg.3553</a>, <a href=&#39;?page=Annotation&feature=fig|6666666.198408.peg.4456&#39; target=_blank>fig|6666666.198408.peg.4456</a>	yes
A and B	Carbohydrates	Central carbohydrate metabolism	Pentose phosphate pathway	Transketolase, N-terminal section (EC 2.2.1.1)	<a href=&#39;?page=Annotation&feature=fig|6666666.200770.peg.5383&#39; target=_blank>fig|6666666.200770.peg.5383</a>, <a href=&#39;?page=Annotation&feature=fig|6666666.200770.peg.5604&#39; target=_blank>fig|6666666.200770.peg.5604</a>, <a href=&#39;?page=Annotation&feature=fig|6666666.200770.peg.6077&#39; target=_blank>fig|6666666.200770.peg.6077</a>	yes	<a href=&#39;?page=Annotation&feature=fig|6666666.198408.peg.3536&#39; target=_blank>fig|6666666.198408.peg.3536</a>, <a href=&#39;?page=Annotation&feature=fig|6666666.198408.peg.3554&#39; target=_blank>fig|6666666.198408.peg.3554</a>, <a href=&#39;?page=Annotation&feature=fig|6666666.198408.peg.4457&#39; target=_blank>fig|6666666.198408.peg.4457</a>	yes
A and B	Carbohydrates	Central carbohydrate metabolism	Peripheral Glucose Catabolism Pathways	DNA-binding response regulator GltR, controls specific porins for the entry of glucose	<a href=&#39;?page=Annotation&feature=fig|6666666.200770.peg.1900&#39; target=_blank>fig|6666666.200770.peg.1900</a>, <a href=&#39;?page=Annotation&feature=fig|6666666.200770.peg.2173&#39; target=_blank>fig|6666666.200770.peg.2173</a>, <a href=&#39;?page=Annotation&feature=fig|6666666.200770.peg.3093&#39; target=_blank>fig|6666666.200770.peg.3093</a>	yes	<a href=&#39;?page=Annotation&feature=fig|6666666.198408.peg.1280&#39; target=_blank>fig|6666666.198408.peg.1280</a>, <a href=&#39;?page=Annotation&feature=fig|6666666.198408.peg.5268&#39; target=_blank>fig|6666666.198408.peg.5268</a>	yes
A and B	Carbohydrates	Central carbohydrate metabolism	Peripheral Glucose Catabolism Pathways	Glucokinase (EC 2.7.1.2)	<a href=&#39;?page=Annotation&feature=fig|6666666.200770.peg.2174&#39; target=_blank>fig|6666666.200770.peg.2174</a>	yes	<a href=&#39;?page=Annotation&feature=fig|6666666.198408.peg.5267&#39; target=_blank>fig|6666666.198408.peg.5267</a>	yes
A and B	Carbohydrates	Central carbohydrate metabolism	Peripheral Glucose Catabolism Pathways	Glucose ABC transport system, inner membrane component 1	<a href=&#39;?page=Annotation&feature=fig|6666666.200770.peg.2064&#39; target=_blank>fig|6666666.200770.peg.2064</a>	yes	<a href=&#39;?page=Annotation&feature=fig|6666666.198408.peg.5386&#39; target=_blank>fig|6666666.198408.peg.5386</a>	yes
A and B	Carbohydrates	Central carbohydrate metabolism	Peripheral Glucose Catabolism Pathways	Glucose ABC transport system, inner membrane component 2	<a href=&#39;?page=Annotation&feature=fig|6666666.200770.peg.2063&#39; target=_blank>fig|6666666.200770.peg.2063</a>	yes	<a href=&#39;?page=Annotation&feature=fig|6666666.198408.peg.5387&#39; target=_blank>fig|6666666.198408.peg.5387</a>	yes
A and B	Carbohydrates	Central carbohydrate metabolism	Peripheral Glucose Catabolism Pathways	Glucose ABC transport system, periplasmic sugar-binding protein	<a href=&#39;?page=Annotation&feature=fig|6666666.200770.peg.1999&#39; target=_blank>fig|6666666.200770.peg.1999</a>, <a href=&#39;?page=Annotation&feature=fig|6666666.200770.peg.2065&#39; target=_blank>fig|6666666.200770.peg.2065</a>	yes	<a href=&#39;?page=Annotation&feature=fig|6666666.198408.peg.5385&#39; target=_blank>fig|6666666.198408.peg.5385</a>, <a href=&#39;?page=Annotation&feature=fig|6666666.198408.peg.5474&#39; target=_blank>fig|6666666.198408.peg.5474</a>	yes
A and B	Carbohydrates	Central carbohydrate metabolism	Peripheral Glucose Catabolism Pathways	Glucose ABC transporter, ATP-binding subunit (EC 3.6.3.-)	<a href=&#39;?page=Annotation&feature=fig|6666666.200770.peg.2062&#39; target=_blank>fig|6666666.200770.peg.2062</a>	yes	<a href=&#39;?page=Annotation&feature=fig|6666666.198408.peg.5388&#39; target=_blank>fig|6666666.198408.peg.5388</a>	yes
A and B	Carbohydrates	Central carbohydrate metabolism	Peripheral Glucose Catabolism Pathways	Glucose-selective porin OprB	<a href=&#39;?page=Annotation&feature=fig|6666666.200770.peg.2061&#39; target=_blank>fig|6666666.200770.peg.2061</a>	yes	<a href=&#39;?page=Annotation&feature=fig|6666666.198408.peg.3562&#39; target=_blank>fig|6666666.198408.peg.3562</a>, <a href=&#39;?page=Annotation&feature=fig|6666666.198408.peg.5027&#39; target=_blank>fig|6666666.198408.peg.5027</a>, <a href=&#39;?page=Annotation&feature=fig|6666666.198408.peg.5389&#39; target=_blank>fig|6666666.198408.peg.5389</a>	yes
A and B	Carbohydrates	Central carbohydrate metabolism	Peripheral Glucose Catabolism Pathways	Integral membrane sensor signal transduction histidine kinase (EC 2.7.13.3), glucose catabolism cluster	<a href=&#39;?page=Annotation&feature=fig|6666666.200770.peg.2172&#39; target=_blank>fig|6666666.200770.peg.2172</a>	yes	<a href=&#39;?page=Annotation&feature=fig|6666666.198408.peg.5269&#39; target=_blank>fig|6666666.198408.peg.5269</a>	yes
A and B	Carbohydrates	Central carbohydrate metabolism	Pyruvate Alanine Serine Interconversions	Alanine racemase (EC 5.1.1.1)	<a href=&#39;?page=Annotation&feature=fig|6666666.200770.peg.288&#39; target=_blank>fig|6666666.200770.peg.288</a>	yes	<a href=&#39;?page=Annotation&feature=fig|6666666.198408.peg.1830&#39; target=_blank>fig|6666666.198408.peg.1830</a>	yes
A and B	Carbohydrates	Central carbohydrate metabolism	Pyruvate Alanine Serine Interconversions	Branched-chain amino acid aminotransferase (EC 2.6.1.42)	<a href=&#39;?page=Annotation&feature=fig|6666666.200770.peg.3514&#39; target=_blank>fig|6666666.200770.peg.3514</a>	yes	<a href=&#39;?page=Annotation&feature=fig|6666666.198408.peg.2544&#39; target=_blank>fig|6666666.198408.peg.2544</a>	yes
A and B	Carbohydrates	Central carbohydrate metabolism	Pyruvate Alanine Serine Interconversions	D-amino acid dehydrogenase small subunit (EC 1.4.99.1)	<a href=&#39;?page=Annotation&feature=fig|6666666.200770.peg.286&#39; target=_blank>fig|6666666.200770.peg.286</a>, <a href=&#39;?page=Annotation&feature=fig|6666666.200770.peg.287&#39; target=_blank>fig|6666666.200770.peg.287</a>, <a href=&#39;?page=Annotation&feature=fig|6666666.200770.peg.514&#39; target=_blank>fig|6666666.200770.peg.514</a>, <a href=&#39;?page=Annotation&feature=fig|6666666.2…	yes	<a href=&#39;?page=Annotation&feature=fig|6666666.198408.peg.1831&#39; target=_blank>fig|6666666.198408.peg.1831</a>, <a href=&#39;?page=Annotation&feature=fig|6666666.198408.peg.1832&#39; target=_blank>fig|6666666.198408.peg.1832</a>, <a href=&#39;?page=Annotation&feature=fig|6666666.198408.peg.3020&#39; target=_blank>fig|6666666.198408.peg.3020</a>	yes
A and B	Carbohydrates	Central carbohydrate metabolism	Pyruvate Alanine Serine Interconversions	D-serine/D-alanine/glycine transporter	<a href=&#39;?page=Annotation&feature=fig|6666666.200770.peg.919&#39; target=_blank>fig|6666666.200770.peg.919</a>, <a href=&#39;?page=Annotation&feature=fig|6666666.200770.peg.1368&#39; target=_blank>fig|6666666.200770.peg.1368</a>, <a href=&#39;?page=Annotation&feature=fig|6666666.200770.peg.5494&#39; target=_blank>fig|6666666.200770.peg.5494</a>	yes	<a href=&#39;?page=Annotation&feature=fig|6666666.198408.peg.4222&#39; target=_blank>fig|6666666.198408.peg.4222</a>, <a href=&#39;?page=Annotation&feature=fig|6666666.198408.peg.4900&#39; target=_blank>fig|6666666.198408.peg.4900</a>	yes
A and B	Carbohydrates	Central carbohydrate metabolism	Pyruvate Alanine Serine Interconversions	L-serine dehydratase (EC 4.3.1.17)	<a href=&#39;?page=Annotation&feature=fig|6666666.200770.peg.569&#39; target=_blank>fig|6666666.200770.peg.569</a>, <a href=&#39;?page=Annotation&feature=fig|6666666.200770.peg.1297&#39; target=_blank>fig|6666666.200770.peg.1297</a>, <a href=&#39;?page=Annotation&feature=fig|6666666.200770.peg.2107&#39; target=_blank>fig|6666666.200770.peg.2107</a>	yes	<a href=&#39;?page=Annotation&feature=fig|6666666.198408.peg.2966&#39; target=_blank>fig|6666666.198408.peg.2966</a>, <a href=&#39;?page=Annotation&feature=fig|6666666.198408.peg.4294&#39; target=_blank>fig|6666666.198408.peg.4294</a>, <a href=&#39;?page=Annotation&feature=fig|6666666.198408.peg.5340&#39; target=_blank>fig|6666666.198408.peg.5340</a>	yes
A and B	Carbohydrates	Central carbohydrate metabolism	Pyruvate Alanine Serine Interconversions	Omega-amino acid--pyruvate aminotransferase (EC 2.6.1.18)	<a href=&#39;?page=Annotation&feature=fig|6666666.200770.peg.400&#39; target=_blank>fig|6666666.200770.peg.400</a>, <a href=&#39;?page=Annotation&feature=fig|6666666.200770.peg.4607&#39; target=_blank>fig|6666666.200770.peg.4607</a>	yes	<a href=&#39;?page=Annotation&feature=fig|6666666.198408.peg.737&#39; target=_blank>fig|6666666.198408.peg.737</a>, <a href=&#39;?page=Annotation&feature=fig|6666666.198408.peg.1716&#39; target=_blank>fig|6666666.198408.peg.1716</a>, <a href=&#39;?page=Annotation&feature=fig|6666666.198408.peg.3703&#39; target=_blank>fig|6666666.198408.peg.3703</a>, <a href=&#39;?page=Annotation&feature=fig|66666…	yes
A and B	Carbohydrates	Central carbohydrate metabolism	Pyruvate Alanine Serine Interconversions	Serine transporter	<a href=&#39;?page=Annotation&feature=fig|6666666.200770.peg.5892&#39; target=_blank>fig|6666666.200770.peg.5892</a>	yes	<a href=&#39;?page=Annotation&feature=fig|6666666.198408.peg.4295&#39; target=_blank>fig|6666666.198408.peg.4295</a>, <a href=&#39;?page=Annotation&feature=fig|6666666.198408.peg.4801&#39; target=_blank>fig|6666666.198408.peg.4801</a>	yes
A and B	Carbohydrates	Central carbohydrate metabolism	Pyruvate Alanine Serine Interconversions	Valine--pyruvate aminotransferase (EC 2.6.1.66)	<a href=&#39;?page=Annotation&feature=fig|6666666.200770.peg.722&#39; target=_blank>fig|6666666.200770.peg.722</a>	yes	<a href=&#39;?page=Annotation&feature=fig|6666666.198408.peg.6186&#39; target=_blank>fig|6666666.198408.peg.6186</a>	yes
A and B	Carbohydrates	Central carbohydrate metabolism	Pyruvate metabolism I: anaplerotic reactions, PEP	Aerobic C4-dicarboxylate transporter for fumarate, L-malate, D-malate, succunate, aspartate	<a href=&#39;?page=Annotation&feature=fig|6666666.200770.peg.1950&#39; target=_blank>fig|6666666.200770.peg.1950</a>	yes	<a href=&#39;?page=Annotation&feature=fig|6666666.198408.peg.5523&#39; target=_blank>fig|6666666.198408.peg.5523</a>	yes
A and B	Carbohydrates	Central carbohydrate metabolism	Pyruvate metabolism I: anaplerotic reactions, PEP	NADP-dependent malic enzyme (EC 1.1.1.40)	<a href=&#39;?page=Annotation&feature=fig|6666666.200770.peg.4332&#39; target=_blank>fig|6666666.200770.peg.4332</a>	yes	<a href=&#39;?page=Annotation&feature=fig|6666666.198408.peg.464&#39; target=_blank>fig|6666666.198408.peg.464</a>	yes
A and B	Carbohydrates	Central carbohydrate metabolism	Pyruvate metabolism I: anaplerotic reactions, PEP	Phosphoenolpyruvate carboxykinase [ATP] (EC 4.1.1.49)	<a href=&#39;?page=Annotation&feature=fig|6666666.200770.peg.4759&#39; target=_blank>fig|6666666.200770.peg.4759</a>	yes	<a href=&#39;?page=Annotation&feature=fig|6666666.198408.peg.282&#39; target=_blank>fig|6666666.198408.peg.282</a>	yes
A and B	Carbohydrates	Central carbohydrate metabolism	Pyruvate metabolism I: anaplerotic reactions, PEP	Phosphoenolpyruvate carboxylase (EC 4.1.1.31)	<a href=&#39;?page=Annotation&feature=fig|6666666.200770.peg.1504&#39; target=_blank>fig|6666666.200770.peg.1504</a>	yes	<a href=&#39;?page=Annotation&feature=fig|6666666.198408.peg.2256&#39; target=_blank>fig|6666666.198408.peg.2256</a>	yes
A and B	Carbohydrates	Central carbohydrate metabolism	Pyruvate metabolism I: anaplerotic reactions, PEP	Phosphoenolpyruvate synthase (EC 2.7.9.2)	<a href=&#39;?page=Annotation&feature=fig|6666666.200770.peg.4164&#39; target=_blank>fig|6666666.200770.peg.4164</a>	yes	<a href=&#39;?page=Annotation&feature=fig|6666666.198408.peg.5663&#39; target=_blank>fig|6666666.198408.peg.5663</a>	yes
A and B	Carbohydrates	Central carbohydrate metabolism	Pyruvate metabolism I: anaplerotic reactions, PEP	Pyruvate carboxyl transferase subunit A (EC 6.4.1.1)	<a href=&#39;?page=Annotation&feature=fig|6666666.200770.peg.184&#39; target=_blank>fig|6666666.200770.peg.184</a>	yes	<a href=&#39;?page=Annotation&feature=fig|6666666.198408.peg.1931&#39; target=_blank>fig|6666666.198408.peg.1931</a>	yes
A and B	Carbohydrates	Central carbohydrate metabolism	Pyruvate metabolism I: anaplerotic reactions, PEP	Pyruvate carboxyl transferase subunit B (EC 6.4.1.1)	<a href=&#39;?page=Annotation&feature=fig|6666666.200770.peg.185&#39; target=_blank>fig|6666666.200770.peg.185</a>	yes	<a href=&#39;?page=Annotation&feature=fig|6666666.198408.peg.1930&#39; target=_blank>fig|6666666.198408.peg.1930</a>	yes
A and B	Carbohydrates	Central carbohydrate metabolism	Pyruvate metabolism I: anaplerotic reactions, PEP	Pyruvate kinase (EC 2.7.1.40)	<a href=&#39;?page=Annotation&feature=fig|6666666.200770.peg.2159&#39; target=_blank>fig|6666666.200770.peg.2159</a>, <a href=&#39;?page=Annotation&feature=fig|6666666.200770.peg.3145&#39; target=_blank>fig|6666666.200770.peg.3145</a>	yes	<a href=&#39;?page=Annotation&feature=fig|6666666.198408.peg.1339&#39; target=_blank>fig|6666666.198408.peg.1339</a>, <a href=&#39;?page=Annotation&feature=fig|6666666.198408.peg.5280&#39; target=_blank>fig|6666666.198408.peg.5280</a>	yes
A and B	Carbohydrates	Central carbohydrate metabolism	Pyruvate metabolism II: acetyl-CoA, acetogenesis from pyruvate	Acetaldehyde dehydrogenase (EC 1.2.1.10)	<a href=&#39;?page=Annotation&feature=fig|6666666.200770.peg.3484&#39; target=_blank>fig|6666666.200770.peg.3484</a>	yes	<a href=&#39;?page=Annotation&feature=fig|6666666.198408.peg.2522&#39; target=_blank>fig|6666666.198408.peg.2522</a>	yes
A and B	Carbohydrates	Central carbohydrate metabolism	Pyruvate metabolism II: acetyl-CoA, acetogenesis from pyruvate	Acetate permease ActP (cation/acetate symporter)	<a href=&#39;?page=Annotation&feature=fig|6666666.200770.peg.3129&#39; target=_blank>fig|6666666.200770.peg.3129</a>	yes	<a href=&#39;?page=Annotation&feature=fig|6666666.198408.peg.1318&#39; target=_blank>fig|6666666.198408.peg.1318</a>	yes
A and B	Carbohydrates	Central carbohydrate metabolism	Pyruvate metabolism II: acetyl-CoA, acetogenesis from pyruvate	Acetyl-coenzyme A synthetase (EC 6.2.1.1)	<a href=&#39;?page=Annotation&feature=fig|6666666.200770.peg.734&#39; target=_blank>fig|6666666.200770.peg.734</a>, <a href=&#39;?page=Annotation&feature=fig|6666666.200770.peg.1995&#39; target=_blank>fig|6666666.200770.peg.1995</a>, <a href=&#39;?page=Annotation&feature=fig|6666666.200770.peg.2800&#39; target=_blank>fig|6666666.200770.peg.2800</a>	yes	<a href=&#39;?page=Annotation&feature=fig|6666666.198408.peg.3583&#39; target=_blank>fig|6666666.198408.peg.3583</a>, <a href=&#39;?page=Annotation&feature=fig|6666666.198408.peg.5478&#39; target=_blank>fig|6666666.198408.peg.5478</a>, <a href=&#39;?page=Annotation&feature=fig|6666666.198408.peg.6172&#39; target=_blank>fig|6666666.198408.peg.6172</a>	yes
A and B	Carbohydrates	Central carbohydrate metabolism	Pyruvate metabolism II: acetyl-CoA, acetogenesis from pyruvate	Aldehyde dehydrogenase (EC 1.2.1.3)	<a href=&#39;?page=Annotation&feature=fig|6666666.200770.peg.278&#39; target=_blank>fig|6666666.200770.peg.278</a>, <a href=&#39;?page=Annotation&feature=fig|6666666.200770.peg.458&#39; target=_blank>fig|6666666.200770.peg.458</a>, <a href=&#39;?page=Annotation&feature=fig|6666666.200770.peg.908&#39; target=_blank>fig|6666666.200770.peg.908</a>, <a href=&#39;?page=Annotation&feature=fig|6666666.2…	yes	<a href=&#39;?page=Annotation&feature=fig|6666666.198408.peg.3&#39; target=_blank>fig|6666666.198408.peg.3</a>, <a href=&#39;?page=Annotation&feature=fig|6666666.198408.peg.1656&#39; target=_blank>fig|6666666.198408.peg.1656</a>, <a href=&#39;?page=Annotation&feature=fig|6666666.198408.peg.1841&#39; target=_blank>fig|6666666.198408.peg.1841</a>, <a href=&#39;?page=Annotation&feature=fig|6666666.1…	yes
A and B	Carbohydrates	Central carbohydrate metabolism	Pyruvate metabolism II: acetyl-CoA, acetogenesis from pyruvate	Dihydrolipoamide acetyltransferase component of pyruvate dehydrogenase complex (EC 2.3.1.12)	<a href=&#39;?page=Annotation&feature=fig|6666666.200770.peg.4389&#39; target=_blank>fig|6666666.200770.peg.4389</a>	yes	<a href=&#39;?page=Annotation&feature=fig|6666666.198408.peg.519&#39; target=_blank>fig|6666666.198408.peg.519</a>	yes
A and B	Carbohydrates	Central carbohydrate metabolism	Pyruvate metabolism II: acetyl-CoA, acetogenesis from pyruvate	NAD-dependent protein deacetylase of SIR2 family	<a href=&#39;?page=Annotation&feature=fig|6666666.200770.peg.6006&#39; target=_blank>fig|6666666.200770.peg.6006</a>	yes	<a href=&#39;?page=Annotation&feature=fig|6666666.198408.peg.3480&#39; target=_blank>fig|6666666.198408.peg.3480</a>	yes
A and B	Carbohydrates	Central carbohydrate metabolism	Pyruvate metabolism II: acetyl-CoA, acetogenesis from pyruvate	Phosphate acetyltransferase (EC 2.3.1.8)	<a href=&#39;?page=Annotation&feature=fig|6666666.200770.peg.1030&#39; target=_blank>fig|6666666.200770.peg.1030</a>	yes	<a href=&#39;?page=Annotation&feature=fig|6666666.198408.peg.828&#39; target=_blank>fig|6666666.198408.peg.828</a>	yes
A and B	Carbohydrates	Central carbohydrate metabolism	Pyruvate metabolism II: acetyl-CoA, acetogenesis from pyruvate	Putative membrane protein, clustering with ActP	<a href=&#39;?page=Annotation&feature=fig|6666666.200770.peg.3130&#39; target=_blank>fig|6666666.200770.peg.3130</a>	yes	<a href=&#39;?page=Annotation&feature=fig|6666666.198408.peg.1319&#39; target=_blank>fig|6666666.198408.peg.1319</a>	yes
A and B	Carbohydrates	Central carbohydrate metabolism	Pyruvate metabolism II: acetyl-CoA, acetogenesis from pyruvate	Pyruvate dehydrogenase E1 component (EC 1.2.4.1)	<a href=&#39;?page=Annotation&feature=fig|6666666.200770.peg.3442&#39; target=_blank>fig|6666666.200770.peg.3442</a>, <a href=&#39;?page=Annotation&feature=fig|6666666.200770.peg.4390&#39; target=_blank>fig|6666666.200770.peg.4390</a>, <a href=&#39;?page=Annotation&feature=fig|6666666.200770.peg.5536&#39; target=_blank>fig|6666666.200770.peg.5536</a>	yes	<a href=&#39;?page=Annotation&feature=fig|6666666.198408.peg.520&#39; target=_blank>fig|6666666.198408.peg.520</a>, <a href=&#39;?page=Annotation&feature=fig|6666666.198408.peg.1147&#39; target=_blank>fig|6666666.198408.peg.1147</a>, <a href=&#39;?page=Annotation&feature=fig|6666666.198408.peg.4139&#39; target=_blank>fig|6666666.198408.peg.4139</a>	yes
A and B	Carbohydrates	Central carbohydrate metabolism	Pyruvate metabolism II: acetyl-CoA, acetogenesis from pyruvate	Pyruvate oxidase [ubiquinone, cytochrome] (EC 1.2.2.2)	<a href=&#39;?page=Annotation&feature=fig|6666666.200770.peg.4886&#39; target=_blank>fig|6666666.200770.peg.4886</a>	yes	<a href=&#39;?page=Annotation&feature=fig|6666666.198408.peg.4003&#39; target=_blank>fig|6666666.198408.peg.4003</a>	yes
A and B	Carbohydrates	Central carbohydrate metabolism	TCA Cycle	2-oxoglutarate dehydrogenase E1 component (EC 1.2.4.2)	<a href=&#39;?page=Annotation&feature=fig|6666666.200770.peg.3122&#39; target=_blank>fig|6666666.200770.peg.3122</a>	yes	<a href=&#39;?page=Annotation&feature=fig|6666666.198408.peg.1312&#39; target=_blank>fig|6666666.198408.peg.1312</a>	yes
A and B	Carbohydrates	Central carbohydrate metabolism	TCA Cycle	Aconitate hydratase (EC 4.2.1.3)	<a href=&#39;?page=Annotation&feature=fig|6666666.200770.peg.1795&#39; target=_blank>fig|6666666.200770.peg.1795</a>	yes	<a href=&#39;?page=Annotation&feature=fig|6666666.198408.peg.38&#39; target=_blank>fig|6666666.198408.peg.38</a>, <a href=&#39;?page=Annotation&feature=fig|6666666.198408.peg.1574&#39; target=_blank>fig|6666666.198408.peg.1574</a>, <a href=&#39;?page=Annotation&feature=fig|6666666.198408.peg.3971&#39; target=_blank>fig|6666666.198408.peg.3971</a>, <a href=&#39;?page=Annotation&feature=fig|6666666…	yes
A and B	Carbohydrates	Central carbohydrate metabolism	TCA Cycle	Aconitate hydratase 2 (EC 4.2.1.3)	<a href=&#39;?page=Annotation&feature=fig|6666666.200770.peg.5894&#39; target=_blank>fig|6666666.200770.peg.5894</a>	yes	<a href=&#39;?page=Annotation&feature=fig|6666666.198408.peg.4803&#39; target=_blank>fig|6666666.198408.peg.4803</a>	yes
A and B	Carbohydrates	Central carbohydrate metabolism	TCA Cycle	Citrate synthase (si) (EC 2.3.3.1)	<a href=&#39;?page=Annotation&feature=fig|6666666.200770.peg.3128&#39; target=_blank>fig|6666666.200770.peg.3128</a>	yes	<a href=&#39;?page=Annotation&feature=fig|6666666.198408.peg.1317&#39; target=_blank>fig|6666666.198408.peg.1317</a>	yes
A and B	Carbohydrates	Central carbohydrate metabolism	TCA Cycle	Dihydrolipoamide dehydrogenase of 2-oxoglutarate dehydrogenase (EC 1.8.1.4)	<a href=&#39;?page=Annotation&feature=fig|6666666.200770.peg.3120&#39; target=_blank>fig|6666666.200770.peg.3120</a>	yes	<a href=&#39;?page=Annotation&feature=fig|6666666.198408.peg.1310&#39; target=_blank>fig|6666666.198408.peg.1310</a>	yes
A and B	Carbohydrates	Central carbohydrate metabolism	TCA Cycle	Dihydrolipoamide succinyltransferase component (E2) of 2-oxoglutarate dehydrogenase complex (EC 2.3.1.61)	<a href=&#39;?page=Annotation&feature=fig|6666666.200770.peg.3121&#39; target=_blank>fig|6666666.200770.peg.3121</a>	yes	<a href=&#39;?page=Annotation&feature=fig|6666666.198408.peg.1311&#39; target=_blank>fig|6666666.198408.peg.1311</a>	yes
A and B	Carbohydrates	Central carbohydrate metabolism	TCA Cycle	Fumarate hydratase class I, aerobic (EC 4.2.1.2)	<a href=&#39;?page=Annotation&feature=fig|6666666.200770.peg.2163&#39; target=_blank>fig|6666666.200770.peg.2163</a>	yes	<a href=&#39;?page=Annotation&feature=fig|6666666.198408.peg.5277&#39; target=_blank>fig|6666666.198408.peg.5277</a>	yes
A and B	Carbohydrates	Central carbohydrate metabolism	TCA Cycle	Fumarate hydratase class II (EC 4.2.1.2)	<a href=&#39;?page=Annotation&feature=fig|6666666.200770.peg.1141&#39; target=_blank>fig|6666666.200770.peg.1141</a>, <a href=&#39;?page=Annotation&feature=fig|6666666.200770.peg.3850&#39; target=_blank>fig|6666666.200770.peg.3850</a>	yes	<a href=&#39;?page=Annotation&feature=fig|6666666.198408.peg.940&#39; target=_blank>fig|6666666.198408.peg.940</a>, <a href=&#39;?page=Annotation&feature=fig|6666666.198408.peg.2679&#39; target=_blank>fig|6666666.198408.peg.2679</a>, <a href=&#39;?page=Annotation&feature=fig|6666666.198408.peg.3814&#39; target=_blank>fig|6666666.198408.peg.3814</a>	yes
A and B	Carbohydrates	Central carbohydrate metabolism	TCA Cycle	Isocitrate dehydrogenase [NADP] (EC 1.1.1.42)	<a href=&#39;?page=Annotation&feature=fig|6666666.200770.peg.3327&#39; target=_blank>fig|6666666.200770.peg.3327</a>, <a href=&#39;?page=Annotation&feature=fig|6666666.200770.peg.3328&#39; target=_blank>fig|6666666.200770.peg.3328</a>	yes	<a href=&#39;?page=Annotation&feature=fig|6666666.198408.peg.4550&#39; target=_blank>fig|6666666.198408.peg.4550</a>, <a href=&#39;?page=Annotation&feature=fig|6666666.198408.peg.4551&#39; target=_blank>fig|6666666.198408.peg.4551</a>	yes
A and B	Carbohydrates	Central carbohydrate metabolism	TCA Cycle	Malate:quinone oxidoreductase (EC 1.1.5.4)	<a href=&#39;?page=Annotation&feature=fig|6666666.200770.peg.1172&#39; target=_blank>fig|6666666.200770.peg.1172</a>, <a href=&#39;?page=Annotation&feature=fig|6666666.200770.peg.2359&#39; target=_blank>fig|6666666.200770.peg.2359</a>	yes	<a href=&#39;?page=Annotation&feature=fig|6666666.198408.peg.970&#39; target=_blank>fig|6666666.198408.peg.970</a>, <a href=&#39;?page=Annotation&feature=fig|6666666.198408.peg.1524&#39; target=_blank>fig|6666666.198408.peg.1524</a>	yes
A and B	Carbohydrates	Central carbohydrate metabolism	TCA Cycle	Succinate dehydrogenase flavoprotein subunit (EC 1.3.99.1)	<a href=&#39;?page=Annotation&feature=fig|6666666.200770.peg.3124&#39; target=_blank>fig|6666666.200770.peg.3124</a>	yes	<a href=&#39;?page=Annotation&feature=fig|6666666.198408.peg.1314&#39; target=_blank>fig|6666666.198408.peg.1314</a>, <a href=&#39;?page=Annotation&feature=fig|6666666.198408.peg.3853&#39; target=_blank>fig|6666666.198408.peg.3853</a>	yes
A and B	Carbohydrates	Central carbohydrate metabolism	TCA Cycle	Succinate dehydrogenase iron-sulfur protein (EC 1.3.99.1)	<a href=&#39;?page=Annotation&feature=fig|6666666.200770.peg.3123&#39; target=_blank>fig|6666666.200770.peg.3123</a>	yes	<a href=&#39;?page=Annotation&feature=fig|6666666.198408.peg.1313&#39; target=_blank>fig|6666666.198408.peg.1313</a>	yes
A and B	Carbohydrates	Central carbohydrate metabolism	TCA Cycle	Succinyl-CoA ligase [ADP-forming] alpha chain (EC 6.2.1.5)	<a href=&#39;?page=Annotation&feature=fig|6666666.200770.peg.3118&#39; target=_blank>fig|6666666.200770.peg.3118</a>	yes	<a href=&#39;?page=Annotation&feature=fig|6666666.198408.peg.1308&#39; target=_blank>fig|6666666.198408.peg.1308</a>	yes
A and B	Carbohydrates	Central carbohydrate metabolism	TCA Cycle	Succinyl-CoA ligase [ADP-forming] beta chain (EC 6.2.1.5)	<a href=&#39;?page=Annotation&feature=fig|6666666.200770.peg.3119&#39; target=_blank>fig|6666666.200770.peg.3119</a>	yes	<a href=&#39;?page=Annotation&feature=fig|6666666.198408.peg.1309&#39; target=_blank>fig|6666666.198408.peg.1309</a>	yes
A	Carbohydrates	Central carbohydrate metabolism	Glycolate, glyoxylate interconversions	Glycolate dehydrogenase (EC 1.1.99.14), FAD-binding subunit GlcE	<a href=&#39;?page=Annotation&feature=fig|6666666.200770.peg.5109&#39; target=_blank>fig|6666666.200770.peg.5109</a>	yes	<input type=&#39;button&#39; class=&#39;button&#39; value=&#39;find&#39; onclick=&#39;window.open("?page=SearchGene&fr=Glycolate dehydrogenase (EC 1.1.99.14), FAD-binding subunit GlcE&organism=6666666.198408&subsystem=Glycolate,_glyoxylate_interconversions&template_gene=fig|6666666.200770.peg.5109");&#39;>	no
A	Carbohydrates	Central carbohydrate metabolism	Glycolate, glyoxylate interconversions	Glycolate dehydrogenase (EC 1.1.99.14), iron-sulfur subunit GlcF	<a href=&#39;?page=Annotation&feature=fig|6666666.200770.peg.5108&#39; target=_blank>fig|6666666.200770.peg.5108</a>	yes	<input type=&#39;button&#39; class=&#39;button&#39; value=&#39;find&#39; onclick=&#39;window.open("?page=SearchGene&fr=Glycolate dehydrogenase (EC 1.1.99.14), iron-sulfur subunit GlcF&organism=6666666.198408&subsystem=Glycolate,_glyoxylate_interconversions&template_gene=fig|6666666.200770.peg.5108");&#39;>	no
A	Carbohydrates	Central carbohydrate metabolism	Glycolate, glyoxylate interconversions	Glycolate dehydrogenase (EC 1.1.99.14), subunit GlcD	<a href=&#39;?page=Annotation&feature=fig|6666666.200770.peg.5110&#39; target=_blank>fig|6666666.200770.peg.5110</a>	yes	<input type=&#39;button&#39; class=&#39;button&#39; value=&#39;find&#39; onclick=&#39;window.open("?page=SearchGene&fr=Glycolate dehydrogenase (EC 1.1.99.14), subunit GlcD&organism=6666666.198408&subsystem=Glycolate,_glyoxylate_interconversions&template_gene=fig|6666666.200770.peg.5110");&#39;>	no
A	Carbohydrates	Central carbohydrate metabolism	Pyruvate metabolism I: anaplerotic reactions, PEP	D-malic enzyme (EC 1.1.1.83)	<a href=&#39;?page=Annotation&feature=fig|6666666.200770.peg.3606&#39; target=_blank>fig|6666666.200770.peg.3606</a>	yes	<input type=&#39;button&#39; class=&#39;button&#39; value=&#39;find&#39; onclick=&#39;window.open("?page=SearchGene&fr=D-malic enzyme (EC 1.1.1.83)&organism=6666666.198408&subsystem=Pyruvate_metabolism_I:_anaplerotic_reactions,_PEP&template_gene=fig|6666666.200770.peg.3606");&#39;>	no
B	Carbohydrates	Central carbohydrate metabolism	Dehydrogenase complexes	Enoyl-CoA hydratase [branched-chain amino acid degradation] (EC 4.2.1.17)	<input type=&#39;button&#39; value=&#39;find&#39; onclick=&#39;window.open("?page=SearchGene&fr=Enoyl-CoA hydratase [branched-chain amino acid degradation] (EC 4.2.1.17)&organism=6666666.200770&subsystem=Dehydrogenase_complexes&template_gene=fig|6666666.198408.peg.2695");&#39;>	no	<a href=&#39;?page=Annotation&feature=fig|6666666.198408.peg.2695&#39; target=_blank>fig|6666666.198408.peg.2695</a>	yes
B	Carbohydrates	Central carbohydrate metabolism	Dehydrogenase complexes	Pyruvate dehydrogenase E1 component beta subunit (EC 1.2.4.1)	<input type=&#39;button&#39; value=&#39;find&#39; onclick=&#39;window.open("?page=SearchGene&fr=Pyruvate dehydrogenase E1 component beta subunit (EC 1.2.4.1)&organism=6666666.200770&subsystem=Dehydrogenase_complexes&template_gene=fig|6666666.198408.peg.1145");&#39;>	no	<a href=&#39;?page=Annotation&feature=fig|6666666.198408.peg.1145&#39; target=_blank>fig|6666666.198408.peg.1145</a>	yes
B	Carbohydrates	Central carbohydrate metabolism	Methylglyoxal Metabolism	Aldehyde dehydrogenase A (EC 1.2.1.22)	<input type=&#39;button&#39; value=&#39;find&#39; onclick=&#39;window.open("?page=SearchGene&fr=Aldehyde dehydrogenase A (EC 1.2.1.22)&organism=6666666.200770&subsystem=Methylglyoxal_Metabolism&template_gene=fig|6666666.198408.peg.5882");&#39;>	no	<a href=&#39;?page=Annotation&feature=fig|6666666.198408.peg.5882&#39; target=_blank>fig|6666666.198408.peg.5882</a>	yes
B	Carbohydrates	Central carbohydrate metabolism	Pyruvate metabolism II: acetyl-CoA, acetogenesis from pyruvate	Acetyl-CoA synthetase (ADP-forming) alpha and beta chains, putative	<input type=&#39;button&#39; value=&#39;find&#39; onclick=&#39;window.open("?page=SearchGene&fr=Acetyl-CoA synthetase (ADP-forming) alpha and beta chains, putative&organism=6666666.200770&subsystem=Pyruvate_metabolism_II:_acetyl-CoA,_acetogenesis_from_pyruvate&template_gene=fig|6666666.198408.peg.3512");&#39;>	no	<a href=&#39;?page=Annotation&feature=fig|6666666.198408.peg.3512&#39; target=_blank>fig|6666666.198408.peg.3512</a>	yes
A and B	Carbohydrates	Di- and oligosaccharides	Maltose and Maltodextrin Utilization	4-alpha-glucanotransferase (amylomaltase) (EC 2.4.1.25)	<a href=&#39;?page=Annotation&feature=fig|6666666.200770.peg.5483&#39; target=_blank>fig|6666666.200770.peg.5483</a>	yes	<a href=&#39;?page=Annotation&feature=fig|6666666.198408.peg.4911&#39; target=_blank>fig|6666666.198408.peg.4911</a>	yes
A and B	Carbohydrates	Di- and oligosaccharides	Maltose and Maltodextrin Utilization	Alpha-amylase (EC 3.2.1.1)	<a href=&#39;?page=Annotation&feature=fig|6666666.200770.peg.4989&#39; target=_blank>fig|6666666.200770.peg.4989</a>	yes	<a href=&#39;?page=Annotation&feature=fig|6666666.198408.peg.4118&#39; target=_blank>fig|6666666.198408.peg.4118</a>	yes
A and B	Carbohydrates	Di- and oligosaccharides	Maltose and Maltodextrin Utilization	Glucoamylase (EC 3.2.1.3)	<a href=&#39;?page=Annotation&feature=fig|6666666.200770.peg.2463&#39; target=_blank>fig|6666666.200770.peg.2463</a>	yes	<a href=&#39;?page=Annotation&feature=fig|6666666.198408.peg.4417&#39; target=_blank>fig|6666666.198408.peg.4417</a>	yes
A and B	Carbohydrates	Di- and oligosaccharides	Maltose and Maltodextrin Utilization	Glycogen phosphorylase (EC 2.4.1.1)	<a href=&#39;?page=Annotation&feature=fig|6666666.200770.peg.4271&#39; target=_blank>fig|6666666.200770.peg.4271</a>	yes	<a href=&#39;?page=Annotation&feature=fig|6666666.198408.peg.408&#39; target=_blank>fig|6666666.198408.peg.408</a>	yes
A and B	Carbohydrates	Di- and oligosaccharides	Maltose and Maltodextrin Utilization	Malto-oligosyltrehalose synthase (EC 5.4.99.15)	<a href=&#39;?page=Annotation&feature=fig|6666666.200770.peg.5484&#39; target=_blank>fig|6666666.200770.peg.5484</a>	yes	<a href=&#39;?page=Annotation&feature=fig|6666666.198408.peg.4910&#39; target=_blank>fig|6666666.198408.peg.4910</a>	yes
A and B	Carbohydrates	Di- and oligosaccharides	Maltose and Maltodextrin Utilization	Maltoporin (maltose/maltodextrin high-affinity receptor, phage lambda receptor protein)	<a href=&#39;?page=Annotation&feature=fig|6666666.200770.peg.2243&#39; target=_blank>fig|6666666.200770.peg.2243</a>	yes	<a href=&#39;?page=Annotation&feature=fig|6666666.198408.peg.5197&#39; target=_blank>fig|6666666.198408.peg.5197</a>	yes
A and B	Carbohydrates	Di- and oligosaccharides	Trehalose Biosynthesis	1,4-alpha-glucan (glycogen) branching enzyme, GH-13-type (EC 2.4.1.18)	<a href=&#39;?page=Annotation&feature=fig|6666666.200770.peg.4991&#39; target=_blank>fig|6666666.200770.peg.4991</a>	yes	<a href=&#39;?page=Annotation&feature=fig|6666666.198408.peg.4120&#39; target=_blank>fig|6666666.198408.peg.4120</a>	yes
A and B	Carbohydrates	Di- and oligosaccharides	Trehalose Biosynthesis	Alpha-amylase (EC 3.2.1.1)	<a href=&#39;?page=Annotation&feature=fig|6666666.200770.peg.4989&#39; target=_blank>fig|6666666.200770.peg.4989</a>	yes	<a href=&#39;?page=Annotation&feature=fig|6666666.198408.peg.4118&#39; target=_blank>fig|6666666.198408.peg.4118</a>	yes
A and B	Carbohydrates	Di- and oligosaccharides	Trehalose Biosynthesis	Glucoamylase (EC 3.2.1.3)	<a href=&#39;?page=Annotation&feature=fig|6666666.200770.peg.2463&#39; target=_blank>fig|6666666.200770.peg.2463</a>	yes	<a href=&#39;?page=Annotation&feature=fig|6666666.198408.peg.4417&#39; target=_blank>fig|6666666.198408.peg.4417</a>	yes
A and B	Carbohydrates	Di- and oligosaccharides	Trehalose Biosynthesis	Glycogen debranching enzyme (EC 3.2.1.-)	<a href=&#39;?page=Annotation&feature=fig|6666666.200770.peg.5486&#39; target=_blank>fig|6666666.200770.peg.5486</a>	yes	<a href=&#39;?page=Annotation&feature=fig|6666666.198408.peg.4908&#39; target=_blank>fig|6666666.198408.peg.4908</a>	yes
A and B	Carbohydrates	Di- and oligosaccharides	Trehalose Biosynthesis	Malto-oligosyltrehalose synthase (EC 5.4.99.15)	<a href=&#39;?page=Annotation&feature=fig|6666666.200770.peg.5484&#39; target=_blank>fig|6666666.200770.peg.5484</a>	yes	<a href=&#39;?page=Annotation&feature=fig|6666666.198408.peg.4910&#39; target=_blank>fig|6666666.198408.peg.4910</a>	yes
A and B	Carbohydrates	Di- and oligosaccharides	Trehalose Biosynthesis	Malto-oligosyltrehalose trehalohydrolase (EC 3.2.1.141)	<a href=&#39;?page=Annotation&feature=fig|6666666.200770.peg.5482&#39; target=_blank>fig|6666666.200770.peg.5482</a>	yes	<a href=&#39;?page=Annotation&feature=fig|6666666.198408.peg.4912&#39; target=_blank>fig|6666666.198408.peg.4912</a>	yes
A and B	Carbohydrates	Di- and oligosaccharides	Trehalose Biosynthesis	Trehalose synthase (EC 5.4.99.16)	<a href=&#39;?page=Annotation&feature=fig|6666666.200770.peg.4990&#39; target=_blank>fig|6666666.200770.peg.4990</a>	yes	<a href=&#39;?page=Annotation&feature=fig|6666666.198408.peg.4119&#39; target=_blank>fig|6666666.198408.peg.4119</a>	yes
A and B	Carbohydrates	Di- and oligosaccharides	Trehalose Uptake and Utilization	Maltoporin (maltose/maltodextrin high-affinity receptor, phage lambda receptor protein)	<a href=&#39;?page=Annotation&feature=fig|6666666.200770.peg.2243&#39; target=_blank>fig|6666666.200770.peg.2243</a>	yes	<a href=&#39;?page=Annotation&feature=fig|6666666.198408.peg.5197&#39; target=_blank>fig|6666666.198408.peg.5197</a>	yes
A and B	Carbohydrates	Di- and oligosaccharides	Trehalose Uptake and Utilization	PTS system, glucose-specific IIA component (EC 2.7.1.69)	<a href=&#39;?page=Annotation&feature=fig|6666666.200770.peg.2234&#39; target=_blank>fig|6666666.200770.peg.2234</a>	yes	<a href=&#39;?page=Annotation&feature=fig|6666666.198408.peg.5207&#39; target=_blank>fig|6666666.198408.peg.5207</a>	yes
A and B	Carbohydrates	Di- and oligosaccharides	Trehalose Uptake and Utilization	PTS system, trehalose-specific IIB component (EC 2.7.1.69)	<a href=&#39;?page=Annotation&feature=fig|6666666.200770.peg.2245&#39; target=_blank>fig|6666666.200770.peg.2245</a>	yes	<a href=&#39;?page=Annotation&feature=fig|6666666.198408.peg.5195&#39; target=_blank>fig|6666666.198408.peg.5195</a>	yes
A and B	Carbohydrates	Di- and oligosaccharides	Trehalose Uptake and Utilization	PTS system, trehalose-specific IIC component (EC 2.7.1.69)	<a href=&#39;?page=Annotation&feature=fig|6666666.200770.peg.2245&#39; target=_blank>fig|6666666.200770.peg.2245</a>	yes	<a href=&#39;?page=Annotation&feature=fig|6666666.198408.peg.5195&#39; target=_blank>fig|6666666.198408.peg.5195</a>	yes
A and B	Carbohydrates	Di- and oligosaccharides	Trehalose Uptake and Utilization	Trehalose operon transcriptional repressor	<a href=&#39;?page=Annotation&feature=fig|6666666.200770.peg.2246&#39; target=_blank>fig|6666666.200770.peg.2246</a>	yes	<a href=&#39;?page=Annotation&feature=fig|6666666.198408.peg.5194&#39; target=_blank>fig|6666666.198408.peg.5194</a>	yes
A and B	Carbohydrates	Di- and oligosaccharides	Trehalose Uptake and Utilization	Trehalose-6-phosphate hydrolase (EC 3.2.1.93)	<a href=&#39;?page=Annotation&feature=fig|6666666.200770.peg.2244&#39; target=_blank>fig|6666666.200770.peg.2244</a>	yes	<a href=&#39;?page=Annotation&feature=fig|6666666.198408.peg.5196&#39; target=_blank>fig|6666666.198408.peg.5196</a>	yes
A	Carbohydrates	Di- and oligosaccharides	Maltose and Maltodextrin Utilization	Cytoplasmic alpha-amylase (EC 3.2.1.1)	<a href=&#39;?page=Annotation&feature=fig|6666666.200770.peg.1114&#39; target=_blank>fig|6666666.200770.peg.1114</a>	yes	<input type=&#39;button&#39; class=&#39;button&#39; value=&#39;find&#39; onclick=&#39;window.open("?page=SearchGene&fr=Cytoplasmic alpha-amylase (EC 3.2.1.1)&organism=6666666.198408&subsystem=Maltose_and_Maltodextrin_Utilization&template_gene=fig|6666666.200770.peg.1114");&#39;>	no
B	Carbohydrates	Di- and oligosaccharides	Trehalose Uptake and Utilization	PTS system, glucose-specific IIB component (EC 2.7.1.69)	<input type=&#39;button&#39; value=&#39;find&#39; onclick=&#39;window.open("?page=SearchGene&fr=PTS system, glucose-specific IIB component (EC 2.7.1.69)&organism=6666666.200770&subsystem=Trehalose_Uptake_and_Utilization&template_gene=fig|6666666.198408.peg.5199");&#39;>	no	<a href=&#39;?page=Annotation&feature=fig|6666666.198408.peg.5199&#39; target=_blank>fig|6666666.198408.peg.5199</a>	yes
B	Carbohydrates	Di- and oligosaccharides	Trehalose Uptake and Utilization	PTS system, glucose-specific IIC component (EC 2.7.1.69)	<input type=&#39;button&#39; value=&#39;find&#39; onclick=&#39;window.open("?page=SearchGene&fr=PTS system, glucose-specific IIC component (EC 2.7.1.69)&organism=6666666.200770&subsystem=Trehalose_Uptake_and_Utilization&template_gene=fig|6666666.198408.peg.5199");&#39;>	no	<a href=&#39;?page=Annotation&feature=fig|6666666.198408.peg.5199&#39; target=_blank>fig|6666666.198408.peg.5199</a>	yes
A and B	Carbohydrates	Fermentation	Acetoin, butanediol metabolism	2,3-butanediol dehydrogenase, S-alcohol forming, (S)-acetoin-specific (EC 1.1.1.76)	<a href=&#39;?page=Annotation&feature=fig|6666666.200770.peg.4817&#39; target=_blank>fig|6666666.200770.peg.4817</a>	yes	<a href=&#39;?page=Annotation&feature=fig|6666666.198408.peg.3901&#39; target=_blank>fig|6666666.198408.peg.3901</a>	yes
A and B	Carbohydrates	Fermentation	Acetoin, butanediol metabolism	Acetoin dehydrogenase E1 component alpha-subunit (EC 1.2.4.-)	<a href=&#39;?page=Annotation&feature=fig|6666666.200770.peg.4820&#39; target=_blank>fig|6666666.200770.peg.4820</a>	yes	<a href=&#39;?page=Annotation&feature=fig|6666666.198408.peg.3903&#39; target=_blank>fig|6666666.198408.peg.3903</a>	yes
A and B	Carbohydrates	Fermentation	Acetoin, butanediol metabolism	Acetoin dehydrogenase E1 component beta-subunit (EC 1.2.4.-)	<a href=&#39;?page=Annotation&feature=fig|6666666.200770.peg.4821&#39; target=_blank>fig|6666666.200770.peg.4821</a>	yes	<a href=&#39;?page=Annotation&feature=fig|6666666.198408.peg.3904&#39; target=_blank>fig|6666666.198408.peg.3904</a>	yes
A and B	Carbohydrates	Fermentation	Acetoin, butanediol metabolism	Acetolactate synthase large subunit (EC 2.2.1.6)	<a href=&#39;?page=Annotation&feature=fig|6666666.200770.peg.710&#39; target=_blank>fig|6666666.200770.peg.710</a>, <a href=&#39;?page=Annotation&feature=fig|6666666.200770.peg.5421&#39; target=_blank>fig|6666666.200770.peg.5421</a>	yes	<a href=&#39;?page=Annotation&feature=fig|6666666.198408.peg.3165&#39; target=_blank>fig|6666666.198408.peg.3165</a>, <a href=&#39;?page=Annotation&feature=fig|6666666.198408.peg.3513&#39; target=_blank>fig|6666666.198408.peg.3513</a>, <a href=&#39;?page=Annotation&feature=fig|6666666.198408.peg.6198&#39; target=_blank>fig|6666666.198408.peg.6198</a>	yes
A and B	Carbohydrates	Fermentation	Acetoin, butanediol metabolism	Acetolactate synthase small subunit (EC 2.2.1.6)	<a href=&#39;?page=Annotation&feature=fig|6666666.200770.peg.709&#39; target=_blank>fig|6666666.200770.peg.709</a>	yes	<a href=&#39;?page=Annotation&feature=fig|6666666.198408.peg.6199&#39; target=_blank>fig|6666666.198408.peg.6199</a>	yes
A and B	Carbohydrates	Fermentation	Acetoin, butanediol metabolism	Dihydrolipoamide acetyltransferase component (E2) of acetoin dehydrogenase complex (EC 2.3.1.-)	<a href=&#39;?page=Annotation&feature=fig|6666666.200770.peg.4822&#39; target=_blank>fig|6666666.200770.peg.4822</a>	yes	<a href=&#39;?page=Annotation&feature=fig|6666666.198408.peg.3905&#39; target=_blank>fig|6666666.198408.peg.3905</a>	yes
A and B	Carbohydrates	Fermentation	Acetoin, butanediol metabolism	Transcriptional activator of acetoin dehydrogenase operon AcoR	<a href=&#39;?page=Annotation&feature=fig|6666666.200770.peg.4818&#39; target=_blank>fig|6666666.200770.peg.4818</a>	yes	<a href=&#39;?page=Annotation&feature=fig|6666666.198408.peg.3902&#39; target=_blank>fig|6666666.198408.peg.3902</a>	yes
A and B	Carbohydrates	Fermentation	Acetolactate synthase subunits	Acetolactate synthase large subunit (EC 2.2.1.6)	<a href=&#39;?page=Annotation&feature=fig|6666666.200770.peg.710&#39; target=_blank>fig|6666666.200770.peg.710</a>, <a href=&#39;?page=Annotation&feature=fig|6666666.200770.peg.5421&#39; target=_blank>fig|6666666.200770.peg.5421</a>	yes	<a href=&#39;?page=Annotation&feature=fig|6666666.198408.peg.3165&#39; target=_blank>fig|6666666.198408.peg.3165</a>, <a href=&#39;?page=Annotation&feature=fig|6666666.198408.peg.3513&#39; target=_blank>fig|6666666.198408.peg.3513</a>, <a href=&#39;?page=Annotation&feature=fig|6666666.198408.peg.6198&#39; target=_blank>fig|6666666.198408.peg.6198</a>	yes
A and B	Carbohydrates	Fermentation	Acetolactate synthase subunits	Acetolactate synthase small subunit (EC 2.2.1.6)	<a href=&#39;?page=Annotation&feature=fig|6666666.200770.peg.709&#39; target=_blank>fig|6666666.200770.peg.709</a>	yes	<a href=&#39;?page=Annotation&feature=fig|6666666.198408.peg.6199&#39; target=_blank>fig|6666666.198408.peg.6199</a>	yes
A and B	Carbohydrates	Fermentation	Acetyl-CoA fermentation to Butyrate	3-hydroxyacyl-CoA dehydrogenase (EC 1.1.1.35)	<a href=&#39;?page=Annotation&feature=fig|6666666.200770.peg.575&#39; target=_blank>fig|6666666.200770.peg.575</a>, <a href=&#39;?page=Annotation&feature=fig|6666666.200770.peg.1806&#39; target=_blank>fig|6666666.200770.peg.1806</a>, <a href=&#39;?page=Annotation&feature=fig|6666666.200770.peg.4203&#39; target=_blank>fig|6666666.200770.peg.4203</a>	yes	<a href=&#39;?page=Annotation&feature=fig|6666666.198408.peg.1563&#39; target=_blank>fig|6666666.198408.peg.1563</a>, <a href=&#39;?page=Annotation&feature=fig|6666666.198408.peg.2696&#39; target=_blank>fig|6666666.198408.peg.2696</a>, <a href=&#39;?page=Annotation&feature=fig|6666666.198408.peg.2962&#39; target=_blank>fig|6666666.198408.peg.2962</a>, <a href=&#39;?page=Annotation&feature=fig|666…	yes
A and B	Carbohydrates	Fermentation	Acetyl-CoA fermentation to Butyrate	3-hydroxybutyryl-CoA dehydrogenase (EC 1.1.1.157)	<a href=&#39;?page=Annotation&feature=fig|6666666.200770.peg.575&#39; target=_blank>fig|6666666.200770.peg.575</a>, <a href=&#39;?page=Annotation&feature=fig|6666666.200770.peg.2645&#39; target=_blank>fig|6666666.200770.peg.2645</a>	yes	<a href=&#39;?page=Annotation&feature=fig|6666666.198408.peg.2696&#39; target=_blank>fig|6666666.198408.peg.2696</a>, <a href=&#39;?page=Annotation&feature=fig|6666666.198408.peg.2962&#39; target=_blank>fig|6666666.198408.peg.2962</a>	yes
A and B	Carbohydrates	Fermentation	Acetyl-CoA fermentation to Butyrate	3-hydroxybutyryl-CoA epimerase (EC 5.1.2.3)	<a href=&#39;?page=Annotation&feature=fig|6666666.200770.peg.1806&#39; target=_blank>fig|6666666.200770.peg.1806</a>, <a href=&#39;?page=Annotation&feature=fig|6666666.200770.peg.4203&#39; target=_blank>fig|6666666.200770.peg.4203</a>	yes	<a href=&#39;?page=Annotation&feature=fig|6666666.198408.peg.1563&#39; target=_blank>fig|6666666.198408.peg.1563</a>, <a href=&#39;?page=Annotation&feature=fig|6666666.198408.peg.5582&#39; target=_blank>fig|6666666.198408.peg.5582</a>	yes
A and B	Carbohydrates	Fermentation	Acetyl-CoA fermentation to Butyrate	Acetyl-CoA acetyltransferase (EC 2.3.1.9)	<a href=&#39;?page=Annotation&feature=fig|6666666.200770.peg.1807&#39; target=_blank>fig|6666666.200770.peg.1807</a>, <a href=&#39;?page=Annotation&feature=fig|6666666.200770.peg.4204&#39; target=_blank>fig|6666666.200770.peg.4204</a>, <a href=&#39;?page=Annotation&feature=fig|6666666.200770.peg.4587&#39; target=_blank>fig|6666666.200770.peg.4587</a>, <a href=&#39;?page=Annotation&feature=fig|666…	yes	<a href=&#39;?page=Annotation&feature=fig|6666666.198408.peg.717&#39; target=_blank>fig|6666666.198408.peg.717</a>, <a href=&#39;?page=Annotation&feature=fig|6666666.198408.peg.1562&#39; target=_blank>fig|6666666.198408.peg.1562</a>, <a href=&#39;?page=Annotation&feature=fig|6666666.198408.peg.3475&#39; target=_blank>fig|6666666.198408.peg.3475</a>, <a href=&#39;?page=Annotation&feature=fig|66666…	yes
A and B	Carbohydrates	Fermentation	Acetyl-CoA fermentation to Butyrate	Electron transfer flavoprotein, alpha subunit	<a href=&#39;?page=Annotation&feature=fig|6666666.200770.peg.590&#39; target=_blank>fig|6666666.200770.peg.590</a>, <a href=&#39;?page=Annotation&feature=fig|6666666.200770.peg.4218&#39; target=_blank>fig|6666666.200770.peg.4218</a>	yes	<a href=&#39;?page=Annotation&feature=fig|6666666.198408.peg.2950&#39; target=_blank>fig|6666666.198408.peg.2950</a>	yes
A and B	Carbohydrates	Fermentation	Acetyl-CoA fermentation to Butyrate	Electron transfer flavoprotein, beta subunit	<a href=&#39;?page=Annotation&feature=fig|6666666.200770.peg.591&#39; target=_blank>fig|6666666.200770.peg.591</a>, <a href=&#39;?page=Annotation&feature=fig|6666666.200770.peg.4219&#39; target=_blank>fig|6666666.200770.peg.4219</a>, <a href=&#39;?page=Annotation&feature=fig|6666666.200770.peg.4914&#39; target=_blank>fig|6666666.200770.peg.4914</a>	yes	<a href=&#39;?page=Annotation&feature=fig|6666666.198408.peg.2949&#39; target=_blank>fig|6666666.198408.peg.2949</a>, <a href=&#39;?page=Annotation&feature=fig|6666666.198408.peg.4033&#39; target=_blank>fig|6666666.198408.peg.4033</a>, <a href=&#39;?page=Annotation&feature=fig|6666666.198408.peg.5566&#39; target=_blank>fig|6666666.198408.peg.5566</a>	yes
A and B	Carbohydrates	Fermentation	Acetyl-CoA fermentation to Butyrate	Electron transfer flavoprotein-ubiquinone oxidoreductase (EC 1.5.5.1)	<a href=&#39;?page=Annotation&feature=fig|6666666.200770.peg.4220&#39; target=_blank>fig|6666666.200770.peg.4220</a>	yes	<a href=&#39;?page=Annotation&feature=fig|6666666.198408.peg.5565&#39; target=_blank>fig|6666666.198408.peg.5565</a>	yes
A and B	Carbohydrates	Fermentation	Acetyl-CoA fermentation to Butyrate	Enoyl-CoA hydratase (EC 4.2.1.17)	<a href=&#39;?page=Annotation&feature=fig|6666666.200770.peg.1703&#39; target=_blank>fig|6666666.200770.peg.1703</a>, <a href=&#39;?page=Annotation&feature=fig|6666666.200770.peg.1806&#39; target=_blank>fig|6666666.200770.peg.1806</a>, <a href=&#39;?page=Annotation&feature=fig|6666666.200770.peg.2160&#39; target=_blank>fig|6666666.200770.peg.2160</a>, <a href=&#39;?page=Annotation&feature=fig|666…	yes	<a href=&#39;?page=Annotation&feature=fig|6666666.198408.peg.87&#39; target=_blank>fig|6666666.198408.peg.87</a>, <a href=&#39;?page=Annotation&feature=fig|6666666.198408.peg.1406&#39; target=_blank>fig|6666666.198408.peg.1406</a>, <a href=&#39;?page=Annotation&feature=fig|6666666.198408.peg.1563&#39; target=_blank>fig|6666666.198408.peg.1563</a>, <a href=&#39;?page=Annotation&feature=fig|6666666…	yes
A and B	Carbohydrates	Fermentation	Butanol Biosynthesis	3-hydroxybutyryl-CoA dehydrogenase (EC 1.1.1.157)	<a href=&#39;?page=Annotation&feature=fig|6666666.200770.peg.575&#39; target=_blank>fig|6666666.200770.peg.575</a>, <a href=&#39;?page=Annotation&feature=fig|6666666.200770.peg.2645&#39; target=_blank>fig|6666666.200770.peg.2645</a>	yes	<a href=&#39;?page=Annotation&feature=fig|6666666.198408.peg.2696&#39; target=_blank>fig|6666666.198408.peg.2696</a>, <a href=&#39;?page=Annotation&feature=fig|6666666.198408.peg.2962&#39; target=_blank>fig|6666666.198408.peg.2962</a>	yes
A and B	Carbohydrates	Fermentation	Butanol Biosynthesis	Acetaldehyde dehydrogenase (EC 1.2.1.10)	<a href=&#39;?page=Annotation&feature=fig|6666666.200770.peg.3484&#39; target=_blank>fig|6666666.200770.peg.3484</a>	yes	<a href=&#39;?page=Annotation&feature=fig|6666666.198408.peg.2522&#39; target=_blank>fig|6666666.198408.peg.2522</a>	yes
A and B	Carbohydrates	Fermentation	Butanol Biosynthesis	Acetyl-CoA acetyltransferase (EC 2.3.1.9)	<a href=&#39;?page=Annotation&feature=fig|6666666.200770.peg.1807&#39; target=_blank>fig|6666666.200770.peg.1807</a>, <a href=&#39;?page=Annotation&feature=fig|6666666.200770.peg.4204&#39; target=_blank>fig|6666666.200770.peg.4204</a>, <a href=&#39;?page=Annotation&feature=fig|6666666.200770.peg.4587&#39; target=_blank>fig|6666666.200770.peg.4587</a>, <a href=&#39;?page=Annotation&feature=fig|666…	yes	<a href=&#39;?page=Annotation&feature=fig|6666666.198408.peg.717&#39; target=_blank>fig|6666666.198408.peg.717</a>, <a href=&#39;?page=Annotation&feature=fig|6666666.198408.peg.1562&#39; target=_blank>fig|6666666.198408.peg.1562</a>, <a href=&#39;?page=Annotation&feature=fig|6666666.198408.peg.3475&#39; target=_blank>fig|6666666.198408.peg.3475</a>, <a href=&#39;?page=Annotation&feature=fig|66666…	yes
A and B	Carbohydrates	Fermentation	Butanol Biosynthesis	Alcohol dehydrogenase (EC 1.1.1.1)	<a href=&#39;?page=Annotation&feature=fig|6666666.200770.peg.684&#39; target=_blank>fig|6666666.200770.peg.684</a>, <a href=&#39;?page=Annotation&feature=fig|6666666.200770.peg.1668&#39; target=_blank>fig|6666666.200770.peg.1668</a>, <a href=&#39;?page=Annotation&feature=fig|6666666.200770.peg.2635&#39; target=_blank>fig|6666666.200770.peg.2635</a>, <a href=&#39;?page=Annotation&feature=fig|66666…	yes	<a href=&#39;?page=Annotation&feature=fig|6666666.198408.peg.119&#39; target=_blank>fig|6666666.198408.peg.119</a>, <a href=&#39;?page=Annotation&feature=fig|6666666.198408.peg.2522&#39; target=_blank>fig|6666666.198408.peg.2522</a>, <a href=&#39;?page=Annotation&feature=fig|6666666.198408.peg.2857&#39; target=_blank>fig|6666666.198408.peg.2857</a>, <a href=&#39;?page=Annotation&feature=fig|66666…	yes
A and B	Carbohydrates	Fermentation	Butanol Biosynthesis	Enoyl-CoA hydratase (EC 4.2.1.17)	<a href=&#39;?page=Annotation&feature=fig|6666666.200770.peg.1703&#39; target=_blank>fig|6666666.200770.peg.1703</a>, <a href=&#39;?page=Annotation&feature=fig|6666666.200770.peg.1806&#39; target=_blank>fig|6666666.200770.peg.1806</a>, <a href=&#39;?page=Annotation&feature=fig|6666666.200770.peg.2160&#39; target=_blank>fig|6666666.200770.peg.2160</a>, <a href=&#39;?page=Annotation&feature=fig|666…	yes	<a href=&#39;?page=Annotation&feature=fig|6666666.198408.peg.87&#39; target=_blank>fig|6666666.198408.peg.87</a>, <a href=&#39;?page=Annotation&feature=fig|6666666.198408.peg.1406&#39; target=_blank>fig|6666666.198408.peg.1406</a>, <a href=&#39;?page=Annotation&feature=fig|6666666.198408.peg.1563&#39; target=_blank>fig|6666666.198408.peg.1563</a>, <a href=&#39;?page=Annotation&feature=fig|6666666…	yes
A and B	Carbohydrates	Fermentation	Fermentations: Lactate	Acetaldehyde dehydrogenase (EC 1.2.1.10)	<a href=&#39;?page=Annotation&feature=fig|6666666.200770.peg.3484&#39; target=_blank>fig|6666666.200770.peg.3484</a>	yes	<a href=&#39;?page=Annotation&feature=fig|6666666.198408.peg.2522&#39; target=_blank>fig|6666666.198408.peg.2522</a>	yes
A and B	Carbohydrates	Fermentation	Fermentations: Lactate	D-lactate dehydrogenase (EC 1.1.1.28)	<a href=&#39;?page=Annotation&feature=fig|6666666.200770.peg.3296&#39; target=_blank>fig|6666666.200770.peg.3296</a>	yes	<a href=&#39;?page=Annotation&feature=fig|6666666.198408.peg.4519&#39; target=_blank>fig|6666666.198408.peg.4519</a>	yes
A and B	Carbohydrates	Fermentation	Fermentations: Lactate	Phosphate acetyltransferase (EC 2.3.1.8)	<a href=&#39;?page=Annotation&feature=fig|6666666.200770.peg.1030&#39; target=_blank>fig|6666666.200770.peg.1030</a>	yes	<a href=&#39;?page=Annotation&feature=fig|6666666.198408.peg.828&#39; target=_blank>fig|6666666.198408.peg.828</a>	yes
A	Carbohydrates	Fermentation	Acetoin, butanediol metabolism	2,3-butanediol dehydrogenase, R-alcohol forming, (R)- and (S)-acetoin-specific (EC 1.1.1.4)	<a href=&#39;?page=Annotation&feature=fig|6666666.200770.peg.4667&#39; target=_blank>fig|6666666.200770.peg.4667</a>	yes	<input type=&#39;button&#39; class=&#39;button&#39; value=&#39;find&#39; onclick=&#39;window.open("?page=SearchGene&fr=2,3-butanediol dehydrogenase, R-alcohol forming, (R)- and (S)-acetoin-specific (EC 1.1.1.4)&organism=6666666.198408&subsystem=Acetoin,_butanediol_metabolism&template_gene=fig|6666666.200770.peg.4667");&#39;>	no
A	Carbohydrates	Fermentation	Acetyl-CoA fermentation to Butyrate	Acetoacetyl-CoA reductase (EC 1.1.1.36)	<a href=&#39;?page=Annotation&feature=fig|6666666.200770.peg.2670&#39; target=_blank>fig|6666666.200770.peg.2670</a>	yes	<input type=&#39;button&#39; class=&#39;button&#39; value=&#39;find&#39; onclick=&#39;window.open("?page=SearchGene&fr=Acetoacetyl-CoA reductase (EC 1.1.1.36)&organism=6666666.198408&subsystem=Acetyl-CoA_fermentation_to_Butyrate&template_gene=fig|6666666.200770.peg.2670");&#39;>	no
A and B	Carbohydrates	Monosaccharides	2-Ketogluconate Utilization	2-ketogluconate 6-phosphate reductase (EC 1.1.1.43)	<a href=&#39;?page=Annotation&feature=fig|6666666.200770.peg.4944&#39; target=_blank>fig|6666666.200770.peg.4944</a>	yes	<a href=&#39;?page=Annotation&feature=fig|6666666.198408.peg.4064&#39; target=_blank>fig|6666666.198408.peg.4064</a>	yes
A and B	Carbohydrates	Monosaccharides	2-Ketogluconate Utilization	2-ketogluconate kinase (EC 2.7.1.13)	<a href=&#39;?page=Annotation&feature=fig|6666666.200770.peg.4946&#39; target=_blank>fig|6666666.200770.peg.4946</a>	yes	<a href=&#39;?page=Annotation&feature=fig|6666666.198408.peg.4066&#39; target=_blank>fig|6666666.198408.peg.4066</a>	yes
A and B	Carbohydrates	Monosaccharides	2-Ketogluconate Utilization	2-ketogluconate transporter	<a href=&#39;?page=Annotation&feature=fig|6666666.200770.peg.4945&#39; target=_blank>fig|6666666.200770.peg.4945</a>	yes	<a href=&#39;?page=Annotation&feature=fig|6666666.198408.peg.4065&#39; target=_blank>fig|6666666.198408.peg.4065</a>	yes
A and B	Carbohydrates	Monosaccharides	2-Ketogluconate Utilization	2-ketogluconate utilization repressor PtxS	<a href=&#39;?page=Annotation&feature=fig|6666666.200770.peg.4948&#39; target=_blank>fig|6666666.200770.peg.4948</a>	yes	<a href=&#39;?page=Annotation&feature=fig|6666666.198408.peg.4068&#39; target=_blank>fig|6666666.198408.peg.4068</a>	yes
A and B	Carbohydrates	Monosaccharides	2-Ketogluconate Utilization	Epimerase KguE	<a href=&#39;?page=Annotation&feature=fig|6666666.200770.peg.4947&#39; target=_blank>fig|6666666.200770.peg.4947</a>	yes	<a href=&#39;?page=Annotation&feature=fig|6666666.198408.peg.4067&#39; target=_blank>fig|6666666.198408.peg.4067</a>	yes
A and B	Carbohydrates	Monosaccharides	D-galactarate, D-glucarate and D-glycerate catabolism	2-hydroxy-3-oxopropionate reductase (EC 1.1.1.60)	<a href=&#39;?page=Annotation&feature=fig|6666666.200770.peg.3143&#39; target=_blank>fig|6666666.200770.peg.3143</a>	yes	<a href=&#39;?page=Annotation&feature=fig|6666666.198408.peg.1336&#39; target=_blank>fig|6666666.198408.peg.1336</a>	yes
A and B	Carbohydrates	Monosaccharides	D-galactarate, D-glucarate and D-glycerate catabolism	5-dehydro-4-deoxyglucarate dehydratase (EC 4.2.1.41)	<a href=&#39;?page=Annotation&feature=fig|6666666.200770.peg.1118&#39; target=_blank>fig|6666666.200770.peg.1118</a>, <a href=&#39;?page=Annotation&feature=fig|6666666.200770.peg.2780&#39; target=_blank>fig|6666666.200770.peg.2780</a>	yes	<a href=&#39;?page=Annotation&feature=fig|6666666.198408.peg.918&#39; target=_blank>fig|6666666.198408.peg.918</a>	yes
A and B	Carbohydrates	Monosaccharides	D-galactarate, D-glucarate and D-glycerate catabolism	D-galactarate dehydratase (EC 4.2.1.42)	<a href=&#39;?page=Annotation&feature=fig|6666666.200770.peg.1122&#39; target=_blank>fig|6666666.200770.peg.1122</a>	yes	<a href=&#39;?page=Annotation&feature=fig|6666666.198408.peg.921&#39; target=_blank>fig|6666666.198408.peg.921</a>	yes
A and B	Carbohydrates	Monosaccharides	D-galactarate, D-glucarate and D-glycerate catabolism	D-galactarate permease	<a href=&#39;?page=Annotation&feature=fig|6666666.200770.peg.1121&#39; target=_blank>fig|6666666.200770.peg.1121</a>, <a href=&#39;?page=Annotation&feature=fig|6666666.200770.peg.2798&#39; target=_blank>fig|6666666.200770.peg.2798</a>	yes	<a href=&#39;?page=Annotation&feature=fig|6666666.198408.peg.920&#39; target=_blank>fig|6666666.198408.peg.920</a>	yes
A and B	Carbohydrates	Monosaccharides	D-galactarate, D-glucarate and D-glycerate catabolism	D-glycerate 2-kinase (EC 2.7.1.-)	<a href=&#39;?page=Annotation&feature=fig|6666666.200770.peg.3144&#39; target=_blank>fig|6666666.200770.peg.3144</a>	yes	<a href=&#39;?page=Annotation&feature=fig|6666666.198408.peg.1338&#39; target=_blank>fig|6666666.198408.peg.1338</a>	yes
A and B	Carbohydrates	Monosaccharides	D-galactarate, D-glucarate and D-glycerate catabolism	D-glycerate transporter (predicted)	<a href=&#39;?page=Annotation&feature=fig|6666666.200770.peg.5294&#39; target=_blank>fig|6666666.200770.peg.5294</a>	yes	<a href=&#39;?page=Annotation&feature=fig|6666666.198408.peg.3356&#39; target=_blank>fig|6666666.198408.peg.3356</a>	yes
A and B	Carbohydrates	Monosaccharides	D-galactarate, D-glucarate and D-glycerate catabolism	Glucarate dehydratase (EC 4.2.1.40)	<a href=&#39;?page=Annotation&feature=fig|6666666.200770.peg.3787&#39; target=_blank>fig|6666666.200770.peg.3787</a>	yes	<a href=&#39;?page=Annotation&feature=fig|6666666.198408.peg.2749&#39; target=_blank>fig|6666666.198408.peg.2749</a>	yes
A and B	Carbohydrates	Monosaccharides	D-galactarate, D-glucarate and D-glycerate catabolism	Glycerate kinase (EC 2.7.1.31)	<a href=&#39;?page=Annotation&feature=fig|6666666.200770.peg.2128&#39; target=_blank>fig|6666666.200770.peg.2128</a>, <a href=&#39;?page=Annotation&feature=fig|6666666.200770.peg.5292&#39; target=_blank>fig|6666666.200770.peg.5292</a>	yes	<a href=&#39;?page=Annotation&feature=fig|6666666.198408.peg.3354&#39; target=_blank>fig|6666666.198408.peg.3354</a>, <a href=&#39;?page=Annotation&feature=fig|6666666.198408.peg.5313&#39; target=_blank>fig|6666666.198408.peg.5313</a>	yes
A and B	Carbohydrates	Monosaccharides	D-galactarate, D-glucarate and D-glycerate catabolism	Predicted D-glucarate or D-galactorate regulator, GntR family	<a href=&#39;?page=Annotation&feature=fig|6666666.200770.peg.1115&#39; target=_blank>fig|6666666.200770.peg.1115</a>, <a href=&#39;?page=Annotation&feature=fig|6666666.200770.peg.2588&#39; target=_blank>fig|6666666.200770.peg.2588</a>, <a href=&#39;?page=Annotation&feature=fig|6666666.200770.peg.2771&#39; target=_blank>fig|6666666.200770.peg.2771</a>, <a href=&#39;?page=Annotation&feature=fig|666…	yes	<a href=&#39;?page=Annotation&feature=fig|6666666.198408.peg.916&#39; target=_blank>fig|6666666.198408.peg.916</a>, <a href=&#39;?page=Annotation&feature=fig|6666666.198408.peg.2751&#39; target=_blank>fig|6666666.198408.peg.2751</a>, <a href=&#39;?page=Annotation&feature=fig|6666666.198408.peg.4126&#39; target=_blank>fig|6666666.198408.peg.4126</a>	yes
A and B	Carbohydrates	Monosaccharides	D-galactarate, D-glucarate and D-glycerate catabolism	Sugar diacid utilization regulator SdaR	<a href=&#39;?page=Annotation&feature=fig|6666666.200770.peg.5293&#39; target=_blank>fig|6666666.200770.peg.5293</a>	yes	<a href=&#39;?page=Annotation&feature=fig|6666666.198408.peg.3355&#39; target=_blank>fig|6666666.198408.peg.3355</a>	yes
A and B	Carbohydrates	Monosaccharides	D-galactarate, D-glucarate and D-glycerate catabolism - gjo	2-hydroxy-3-oxopropionate reductase (EC 1.1.1.60)	<a href=&#39;?page=Annotation&feature=fig|6666666.200770.peg.3143&#39; target=_blank>fig|6666666.200770.peg.3143</a>	yes	<a href=&#39;?page=Annotation&feature=fig|6666666.198408.peg.1336&#39; target=_blank>fig|6666666.198408.peg.1336</a>	yes
A and B	Carbohydrates	Monosaccharides	D-galactarate, D-glucarate and D-glycerate catabolism - gjo	5-dehydro-4-deoxyglucarate dehydratase (EC 4.2.1.41)	<a href=&#39;?page=Annotation&feature=fig|6666666.200770.peg.1118&#39; target=_blank>fig|6666666.200770.peg.1118</a>, <a href=&#39;?page=Annotation&feature=fig|6666666.200770.peg.2780&#39; target=_blank>fig|6666666.200770.peg.2780</a>	yes	<a href=&#39;?page=Annotation&feature=fig|6666666.198408.peg.918&#39; target=_blank>fig|6666666.198408.peg.918</a>	yes
A and B	Carbohydrates	Monosaccharides	D-galactarate, D-glucarate and D-glycerate catabolism - gjo	D-galactarate dehydratase (EC 4.2.1.42)	<a href=&#39;?page=Annotation&feature=fig|6666666.200770.peg.1122&#39; target=_blank>fig|6666666.200770.peg.1122</a>	yes	<a href=&#39;?page=Annotation&feature=fig|6666666.198408.peg.921&#39; target=_blank>fig|6666666.198408.peg.921</a>	yes
A and B	Carbohydrates	Monosaccharides	D-galactarate, D-glucarate and D-glycerate catabolism - gjo	D-galactarate permease	<a href=&#39;?page=Annotation&feature=fig|6666666.200770.peg.1121&#39; target=_blank>fig|6666666.200770.peg.1121</a>, <a href=&#39;?page=Annotation&feature=fig|6666666.200770.peg.2798&#39; target=_blank>fig|6666666.200770.peg.2798</a>	yes	<a href=&#39;?page=Annotation&feature=fig|6666666.198408.peg.920&#39; target=_blank>fig|6666666.198408.peg.920</a>	yes
A and B	Carbohydrates	Monosaccharides	D-galactarate, D-glucarate and D-glycerate catabolism - gjo	D-glycerate 2-kinase (EC 2.7.1.-)	<a href=&#39;?page=Annotation&feature=fig|6666666.200770.peg.3144&#39; target=_blank>fig|6666666.200770.peg.3144</a>	yes	<a href=&#39;?page=Annotation&feature=fig|6666666.198408.peg.1338&#39; target=_blank>fig|6666666.198408.peg.1338</a>	yes
A and B	Carbohydrates	Monosaccharides	D-galactarate, D-glucarate and D-glycerate catabolism - gjo	D-glycerate transporter (predicted)	<a href=&#39;?page=Annotation&feature=fig|6666666.200770.peg.5294&#39; target=_blank>fig|6666666.200770.peg.5294</a>	yes	<a href=&#39;?page=Annotation&feature=fig|6666666.198408.peg.3356&#39; target=_blank>fig|6666666.198408.peg.3356</a>	yes
A and B	Carbohydrates	Monosaccharides	D-galactarate, D-glucarate and D-glycerate catabolism - gjo	Glucarate dehydratase (EC 4.2.1.40)	<a href=&#39;?page=Annotation&feature=fig|6666666.200770.peg.3787&#39; target=_blank>fig|6666666.200770.peg.3787</a>	yes	<a href=&#39;?page=Annotation&feature=fig|6666666.198408.peg.2749&#39; target=_blank>fig|6666666.198408.peg.2749</a>	yes
A and B	Carbohydrates	Monosaccharides	D-galactarate, D-glucarate and D-glycerate catabolism - gjo	Glycerate kinase (EC 2.7.1.31)	<a href=&#39;?page=Annotation&feature=fig|6666666.200770.peg.2128&#39; target=_blank>fig|6666666.200770.peg.2128</a>, <a href=&#39;?page=Annotation&feature=fig|6666666.200770.peg.5292&#39; target=_blank>fig|6666666.200770.peg.5292</a>	yes	<a href=&#39;?page=Annotation&feature=fig|6666666.198408.peg.3354&#39; target=_blank>fig|6666666.198408.peg.3354</a>, <a href=&#39;?page=Annotation&feature=fig|6666666.198408.peg.5313&#39; target=_blank>fig|6666666.198408.peg.5313</a>	yes
A and B	Carbohydrates	Monosaccharides	D-galactarate, D-glucarate and D-glycerate catabolism - gjo	Predicted D-glucarate or D-galactorate regulator, GntR family	<a href=&#39;?page=Annotation&feature=fig|6666666.200770.peg.1115&#39; target=_blank>fig|6666666.200770.peg.1115</a>, <a href=&#39;?page=Annotation&feature=fig|6666666.200770.peg.2588&#39; target=_blank>fig|6666666.200770.peg.2588</a>, <a href=&#39;?page=Annotation&feature=fig|6666666.200770.peg.2771&#39; target=_blank>fig|6666666.200770.peg.2771</a>, <a href=&#39;?page=Annotation&feature=fig|666…	yes	<a href=&#39;?page=Annotation&feature=fig|6666666.198408.peg.916&#39; target=_blank>fig|6666666.198408.peg.916</a>, <a href=&#39;?page=Annotation&feature=fig|6666666.198408.peg.2751&#39; target=_blank>fig|6666666.198408.peg.2751</a>, <a href=&#39;?page=Annotation&feature=fig|6666666.198408.peg.4126&#39; target=_blank>fig|6666666.198408.peg.4126</a>	yes
A and B	Carbohydrates	Monosaccharides	D-galactarate, D-glucarate and D-glycerate catabolism - gjo	Sugar diacid utilization regulator SdaR	<a href=&#39;?page=Annotation&feature=fig|6666666.200770.peg.5293&#39; target=_blank>fig|6666666.200770.peg.5293</a>	yes	<a href=&#39;?page=Annotation&feature=fig|6666666.198408.peg.3355&#39; target=_blank>fig|6666666.198408.peg.3355</a>	yes
A and B	Carbohydrates	Monosaccharides	D-galactonate catabolism	2-dehydro-3-deoxygalactonokinase (EC 2.7.1.58)	<a href=&#39;?page=Annotation&feature=fig|6666666.200770.peg.89&#39; target=_blank>fig|6666666.200770.peg.89</a>	yes	<a href=&#39;?page=Annotation&feature=fig|6666666.198408.peg.2032&#39; target=_blank>fig|6666666.198408.peg.2032</a>	yes
A and B	Carbohydrates	Monosaccharides	D-galactonate catabolism	2-dehydro-3-deoxyphosphogalactonate aldolase (EC 4.1.2.21)	<a href=&#39;?page=Annotation&feature=fig|6666666.200770.peg.88&#39; target=_blank>fig|6666666.200770.peg.88</a>	yes	<a href=&#39;?page=Annotation&feature=fig|6666666.198408.peg.2033&#39; target=_blank>fig|6666666.198408.peg.2033</a>	yes
A and B	Carbohydrates	Monosaccharides	D-galactonate catabolism	D-galactonate regulator, IclR family	<a href=&#39;?page=Annotation&feature=fig|6666666.200770.peg.4223&#39; target=_blank>fig|6666666.200770.peg.4223</a>	yes	<a href=&#39;?page=Annotation&feature=fig|6666666.198408.peg.5562&#39; target=_blank>fig|6666666.198408.peg.5562</a>	yes
A and B	Carbohydrates	Monosaccharides	D-galactonate catabolism	D-galactonate transporter	<a href=&#39;?page=Annotation&feature=fig|6666666.200770.peg.86&#39; target=_blank>fig|6666666.200770.peg.86</a>	yes	<a href=&#39;?page=Annotation&feature=fig|6666666.198408.peg.2035&#39; target=_blank>fig|6666666.198408.peg.2035</a>	yes
A and B	Carbohydrates	Monosaccharides	D-galactonate catabolism	Galactonate dehydratase (EC 4.2.1.6)	<a href=&#39;?page=Annotation&feature=fig|6666666.200770.peg.87&#39; target=_blank>fig|6666666.200770.peg.87</a>	yes	<a href=&#39;?page=Annotation&feature=fig|6666666.198408.peg.2034&#39; target=_blank>fig|6666666.198408.peg.2034</a>	yes
A and B	Carbohydrates	Monosaccharides	D-gluconate and ketogluconates metabolism	2,5-diketo-D-gluconic acid reductase B (EC 1.1.1.274)	<a href=&#39;?page=Annotation&feature=fig|6666666.200770.peg.6027&#39; target=_blank>fig|6666666.200770.peg.6027</a>	yes	<a href=&#39;?page=Annotation&feature=fig|6666666.198408.peg.3505&#39; target=_blank>fig|6666666.198408.peg.3505</a>	yes
A and B	Carbohydrates	Monosaccharides	D-gluconate and ketogluconates metabolism	2-dehydro-3-deoxygluconate kinase (EC 2.7.1.45)	<a href=&#39;?page=Annotation&feature=fig|6666666.200770.peg.5807&#39; target=_blank>fig|6666666.200770.peg.5807</a>	yes	<a href=&#39;?page=Annotation&feature=fig|6666666.198408.peg.4706&#39; target=_blank>fig|6666666.198408.peg.4706</a>	yes
A and B	Carbohydrates	Monosaccharides	D-gluconate and ketogluconates metabolism	2-ketoaldonate reductase, broad specificity (EC 1.1.1.215) (EC 1.1.1.-)	<a href=&#39;?page=Annotation&feature=fig|6666666.200770.peg.1228&#39; target=_blank>fig|6666666.200770.peg.1228</a>	yes	<a href=&#39;?page=Annotation&feature=fig|6666666.198408.peg.1024&#39; target=_blank>fig|6666666.198408.peg.1024</a>	yes
A and B	Carbohydrates	Monosaccharides	D-gluconate and ketogluconates metabolism	2-ketogluconate kinase (EC 2.7.1.13)	<a href=&#39;?page=Annotation&feature=fig|6666666.200770.peg.4946&#39; target=_blank>fig|6666666.200770.peg.4946</a>	yes	<a href=&#39;?page=Annotation&feature=fig|6666666.198408.peg.4066&#39; target=_blank>fig|6666666.198408.peg.4066</a>	yes
A and B	Carbohydrates	Monosaccharides	D-gluconate and ketogluconates metabolism	5-keto-D-gluconate 5-reductase (EC 1.1.1.69)	<a href=&#39;?page=Annotation&feature=fig|6666666.200770.peg.3560&#39; target=_blank>fig|6666666.200770.peg.3560</a>	yes	<a href=&#39;?page=Annotation&feature=fig|6666666.198408.peg.2610&#39; target=_blank>fig|6666666.198408.peg.2610</a>	yes
A and B	Carbohydrates	Monosaccharides	D-gluconate and ketogluconates metabolism	6-phosphogluconate dehydrogenase, decarboxylating (EC 1.1.1.44)	<a href=&#39;?page=Annotation&feature=fig|6666666.200770.peg.4921&#39; target=_blank>fig|6666666.200770.peg.4921</a>	yes	<a href=&#39;?page=Annotation&feature=fig|6666666.198408.peg.4040&#39; target=_blank>fig|6666666.198408.peg.4040</a>	yes
A and B	Carbohydrates	Monosaccharides	D-gluconate and ketogluconates metabolism	Gluconate 2-dehydrogenase (EC 1.1.99.3), membrane-bound, cytochrome c	<a href=&#39;?page=Annotation&feature=fig|6666666.200770.peg.65&#39; target=_blank>fig|6666666.200770.peg.65</a>	yes	<a href=&#39;?page=Annotation&feature=fig|6666666.198408.peg.2055&#39; target=_blank>fig|6666666.198408.peg.2055</a>	yes
A and B	Carbohydrates	Monosaccharides	D-gluconate and ketogluconates metabolism	Gluconate 2-dehydrogenase (EC 1.1.99.3), membrane-bound, flavoprotein	<a href=&#39;?page=Annotation&feature=fig|6666666.200770.peg.66&#39; target=_blank>fig|6666666.200770.peg.66</a>, <a href=&#39;?page=Annotation&feature=fig|6666666.200770.peg.2556&#39; target=_blank>fig|6666666.200770.peg.2556</a>, <a href=&#39;?page=Annotation&feature=fig|6666666.200770.peg.2557&#39; target=_blank>fig|6666666.200770.peg.2557</a>	yes	<a href=&#39;?page=Annotation&feature=fig|6666666.198408.peg.2054&#39; target=_blank>fig|6666666.198408.peg.2054</a>, <a href=&#39;?page=Annotation&feature=fig|6666666.198408.peg.5029&#39; target=_blank>fig|6666666.198408.peg.5029</a>	yes
A and B	Carbohydrates	Monosaccharides	D-gluconate and ketogluconates metabolism	Gluconate 2-dehydrogenase (EC 1.1.99.3), membrane-bound, gamma subunit	<a href=&#39;?page=Annotation&feature=fig|6666666.200770.peg.67&#39; target=_blank>fig|6666666.200770.peg.67</a>	yes	<a href=&#39;?page=Annotation&feature=fig|6666666.198408.peg.2053&#39; target=_blank>fig|6666666.198408.peg.2053</a>, <a href=&#39;?page=Annotation&feature=fig|6666666.198408.peg.5030&#39; target=_blank>fig|6666666.198408.peg.5030</a>	yes
A and B	Carbohydrates	Monosaccharides	D-gluconate and ketogluconates metabolism	Gluconate permease	<a href=&#39;?page=Annotation&feature=fig|6666666.200770.peg.2881&#39; target=_blank>fig|6666666.200770.peg.2881</a>	yes	<a href=&#39;?page=Annotation&feature=fig|6666666.198408.peg.3650&#39; target=_blank>fig|6666666.198408.peg.3650</a>	yes
A and B	Carbohydrates	Monosaccharides	D-gluconate and ketogluconates metabolism	Gluconate transporter family protein	<a href=&#39;?page=Annotation&feature=fig|6666666.200770.peg.952&#39; target=_blank>fig|6666666.200770.peg.952</a>, <a href=&#39;?page=Annotation&feature=fig|6666666.200770.peg.1840&#39; target=_blank>fig|6666666.200770.peg.1840</a>, <a href=&#39;?page=Annotation&feature=fig|6666666.200770.peg.2034&#39; target=_blank>fig|6666666.200770.peg.2034</a>	yes	<a href=&#39;?page=Annotation&feature=fig|6666666.198408.peg.754&#39; target=_blank>fig|6666666.198408.peg.754</a>, <a href=&#39;?page=Annotation&feature=fig|6666666.198408.peg.5073&#39; target=_blank>fig|6666666.198408.peg.5073</a>, <a href=&#39;?page=Annotation&feature=fig|6666666.198408.peg.5427&#39; target=_blank>fig|6666666.198408.peg.5427</a>	yes
A and B	Carbohydrates	Monosaccharides	D-gluconate and ketogluconates metabolism	Gluconate utilization system Gnt-I transcriptional repressor	<a href=&#39;?page=Annotation&feature=fig|6666666.200770.peg.2036&#39; target=_blank>fig|6666666.200770.peg.2036</a>	yes	<a href=&#39;?page=Annotation&feature=fig|6666666.198408.peg.5425&#39; target=_blank>fig|6666666.198408.peg.5425</a>	yes
A and B	Carbohydrates	Monosaccharides	D-gluconate and ketogluconates metabolism	Gluconokinase (EC 2.7.1.12)	<a href=&#39;?page=Annotation&feature=fig|6666666.200770.peg.2035&#39; target=_blank>fig|6666666.200770.peg.2035</a>	yes	<a href=&#39;?page=Annotation&feature=fig|6666666.198408.peg.5426&#39; target=_blank>fig|6666666.198408.peg.5426</a>	yes
A and B	Carbohydrates	Monosaccharides	D-gluconate and ketogluconates metabolism	Glucose 1-dehydrogenase (EC 1.1.1.47)	<a href=&#39;?page=Annotation&feature=fig|6666666.200770.peg.2462&#39; target=_blank>fig|6666666.200770.peg.2462</a>, <a href=&#39;?page=Annotation&feature=fig|6666666.200770.peg.5295&#39; target=_blank>fig|6666666.200770.peg.5295</a>	yes	<a href=&#39;?page=Annotation&feature=fig|6666666.198408.peg.3358&#39; target=_blank>fig|6666666.198408.peg.3358</a>, <a href=&#39;?page=Annotation&feature=fig|6666666.198408.peg.4416&#39; target=_blank>fig|6666666.198408.peg.4416</a>	yes
A and B	Carbohydrates	Monosaccharides	D-gluconate and ketogluconates metabolism	Glucose dehydrogenase, PQQ-dependent (EC 1.1.5.2)	<a href=&#39;?page=Annotation&feature=fig|6666666.200770.peg.1346&#39; target=_blank>fig|6666666.200770.peg.1346</a>	yes	<a href=&#39;?page=Annotation&feature=fig|6666666.198408.peg.4244&#39; target=_blank>fig|6666666.198408.peg.4244</a>	yes
A and B	Carbohydrates	Monosaccharides	D-ribose utilization	Ribokinase (EC 2.7.1.15)	<a href=&#39;?page=Annotation&feature=fig|6666666.200770.peg.3706&#39; target=_blank>fig|6666666.200770.peg.3706</a>, <a href=&#39;?page=Annotation&feature=fig|6666666.200770.peg.5248&#39; target=_blank>fig|6666666.200770.peg.5248</a>	yes	<a href=&#39;?page=Annotation&feature=fig|6666666.198408.peg.2448&#39; target=_blank>fig|6666666.198408.peg.2448</a>	yes
A and B	Carbohydrates	Monosaccharides	D-ribose utilization	Ribose 5-phosphate isomerase A (EC 5.3.1.6)	<a href=&#39;?page=Annotation&feature=fig|6666666.200770.peg.421&#39; target=_blank>fig|6666666.200770.peg.421</a>	yes	<a href=&#39;?page=Annotation&feature=fig|6666666.198408.peg.1690&#39; target=_blank>fig|6666666.198408.peg.1690</a>	yes
A and B	Carbohydrates	Monosaccharides	D-ribose utilization	Ribose 5-phosphate isomerase B (EC 5.3.1.6)	<a href=&#39;?page=Annotation&feature=fig|6666666.200770.peg.5795&#39; target=_blank>fig|6666666.200770.peg.5795</a>	yes	<a href=&#39;?page=Annotation&feature=fig|6666666.198408.peg.4695&#39; target=_blank>fig|6666666.198408.peg.4695</a>	yes
A and B	Carbohydrates	Monosaccharides	D-ribose utilization	Ribose ABC transport system, ATP-binding protein RbsA (TC 3.A.1.2.1)	<a href=&#39;?page=Annotation&feature=fig|6666666.200770.peg.3709&#39; target=_blank>fig|6666666.200770.peg.3709</a>, <a href=&#39;?page=Annotation&feature=fig|6666666.200770.peg.4401&#39; target=_blank>fig|6666666.200770.peg.4401</a>	yes	<a href=&#39;?page=Annotation&feature=fig|6666666.198408.peg.531&#39; target=_blank>fig|6666666.198408.peg.531</a>, <a href=&#39;?page=Annotation&feature=fig|6666666.198408.peg.2451&#39; target=_blank>fig|6666666.198408.peg.2451</a>, <a href=&#39;?page=Annotation&feature=fig|6666666.198408.peg.3533&#39; target=_blank>fig|6666666.198408.peg.3533</a>, <a href=&#39;?page=Annotation&feature=fig|66666…	yes
A and B	Carbohydrates	Monosaccharides	D-ribose utilization	Ribose ABC transport system, high affinity permease RbsD (TC 3.A.1.2.1)	<a href=&#39;?page=Annotation&feature=fig|6666666.200770.peg.3705&#39; target=_blank>fig|6666666.200770.peg.3705</a>	yes	<a href=&#39;?page=Annotation&feature=fig|6666666.198408.peg.2447&#39; target=_blank>fig|6666666.198408.peg.2447</a>	yes
A and B	Carbohydrates	Monosaccharides	D-ribose utilization	Ribose ABC transport system, periplasmic ribose-binding protein RbsB (TC 3.A.1.2.1)	<a href=&#39;?page=Annotation&feature=fig|6666666.200770.peg.3710&#39; target=_blank>fig|6666666.200770.peg.3710</a>	yes	<a href=&#39;?page=Annotation&feature=fig|6666666.198408.peg.2452&#39; target=_blank>fig|6666666.198408.peg.2452</a>, <a href=&#39;?page=Annotation&feature=fig|6666666.198408.peg.3532&#39; target=_blank>fig|6666666.198408.peg.3532</a>	yes
A and B	Carbohydrates	Monosaccharides	D-ribose utilization	Ribose ABC transport system, permease protein RbsC (TC 3.A.1.2.1)	<a href=&#39;?page=Annotation&feature=fig|6666666.200770.peg.3708&#39; target=_blank>fig|6666666.200770.peg.3708</a>, <a href=&#39;?page=Annotation&feature=fig|6666666.200770.peg.4402&#39; target=_blank>fig|6666666.200770.peg.4402</a>, <a href=&#39;?page=Annotation&feature=fig|6666666.200770.peg.5602&#39; target=_blank>fig|6666666.200770.peg.5602</a>	yes	<a href=&#39;?page=Annotation&feature=fig|6666666.198408.peg.532&#39; target=_blank>fig|6666666.198408.peg.532</a>, <a href=&#39;?page=Annotation&feature=fig|6666666.198408.peg.2450&#39; target=_blank>fig|6666666.198408.peg.2450</a>, <a href=&#39;?page=Annotation&feature=fig|6666666.198408.peg.3516&#39; target=_blank>fig|6666666.198408.peg.3516</a>, <a href=&#39;?page=Annotation&feature=fig|66666…	yes
A and B	Carbohydrates	Monosaccharides	D-ribose utilization	Ribose operon repressor	<a href=&#39;?page=Annotation&feature=fig|6666666.200770.peg.3707&#39; target=_blank>fig|6666666.200770.peg.3707</a>, <a href=&#39;?page=Annotation&feature=fig|6666666.200770.peg.5199&#39; target=_blank>fig|6666666.200770.peg.5199</a>	yes	<a href=&#39;?page=Annotation&feature=fig|6666666.198408.peg.2449&#39; target=_blank>fig|6666666.198408.peg.2449</a>, <a href=&#39;?page=Annotation&feature=fig|6666666.198408.peg.3250&#39; target=_blank>fig|6666666.198408.peg.3250</a>	yes
A and B	Carbohydrates	Monosaccharides	Deoxyribose and Deoxynucleoside Catabolism	Purine nucleoside phosphorylase (EC 2.4.2.1)	<a href=&#39;?page=Annotation&feature=fig|6666666.200770.peg.413&#39; target=_blank>fig|6666666.200770.peg.413</a>	yes	<a href=&#39;?page=Annotation&feature=fig|6666666.198408.peg.1698&#39; target=_blank>fig|6666666.198408.peg.1698</a>	yes
A and B	Carbohydrates	Monosaccharides	Deoxyribose and Deoxynucleoside Catabolism	Putative deoxyribonuclease YjjV	<a href=&#39;?page=Annotation&feature=fig|6666666.200770.peg.1070&#39; target=_blank>fig|6666666.200770.peg.1070</a>	yes	<a href=&#39;?page=Annotation&feature=fig|6666666.198408.peg.868&#39; target=_blank>fig|6666666.198408.peg.868</a>	yes
A and B	Carbohydrates	Monosaccharides	Deoxyribose and Deoxynucleoside Catabolism	Ribokinase (EC 2.7.1.15)	<a href=&#39;?page=Annotation&feature=fig|6666666.200770.peg.3706&#39; target=_blank>fig|6666666.200770.peg.3706</a>, <a href=&#39;?page=Annotation&feature=fig|6666666.200770.peg.5248&#39; target=_blank>fig|6666666.200770.peg.5248</a>	yes	<a href=&#39;?page=Annotation&feature=fig|6666666.198408.peg.2448&#39; target=_blank>fig|6666666.198408.peg.2448</a>	yes
A and B	Carbohydrates	Monosaccharides	Deoxyribose and Deoxynucleoside Catabolism	Thymidine phosphorylase (EC 2.4.2.4)	<a href=&#39;?page=Annotation&feature=fig|6666666.200770.peg.1065&#39; target=_blank>fig|6666666.200770.peg.1065</a>	yes	<a href=&#39;?page=Annotation&feature=fig|6666666.198408.peg.864&#39; target=_blank>fig|6666666.198408.peg.864</a>	yes
A and B	Carbohydrates	Monosaccharides	Fructose utilization	1-phosphofructokinase (EC 2.7.1.56)	<a href=&#39;?page=Annotation&feature=fig|6666666.200770.peg.1073&#39; target=_blank>fig|6666666.200770.peg.1073</a>	yes	<a href=&#39;?page=Annotation&feature=fig|6666666.198408.peg.871&#39; target=_blank>fig|6666666.198408.peg.871</a>	yes
A and B	Carbohydrates	Monosaccharides	Fructose utilization	Fructokinase (EC 2.7.1.4)	<a href=&#39;?page=Annotation&feature=fig|6666666.200770.peg.4967&#39; target=_blank>fig|6666666.200770.peg.4967</a>	yes	<a href=&#39;?page=Annotation&feature=fig|6666666.198408.peg.4096&#39; target=_blank>fig|6666666.198408.peg.4096</a>	yes
A and B	Carbohydrates	Monosaccharides	Fructose utilization	Fructose repressor FruR, LacI family	<a href=&#39;?page=Annotation&feature=fig|6666666.200770.peg.1071&#39; target=_blank>fig|6666666.200770.peg.1071</a>	yes	<a href=&#39;?page=Annotation&feature=fig|6666666.198408.peg.869&#39; target=_blank>fig|6666666.198408.peg.869</a>	yes
A and B	Carbohydrates	Monosaccharides	Fructose utilization	PTS system, fructose-specific IIB component (EC 2.7.1.69)	<a href=&#39;?page=Annotation&feature=fig|6666666.200770.peg.1074&#39; target=_blank>fig|6666666.200770.peg.1074</a>	yes	<a href=&#39;?page=Annotation&feature=fig|6666666.198408.peg.872&#39; target=_blank>fig|6666666.198408.peg.872</a>	yes
A and B	Carbohydrates	Monosaccharides	Fructose utilization	PTS system, fructose-specific IIC component (EC 2.7.1.69)	<a href=&#39;?page=Annotation&feature=fig|6666666.200770.peg.1074&#39; target=_blank>fig|6666666.200770.peg.1074</a>	yes	<a href=&#39;?page=Annotation&feature=fig|6666666.198408.peg.872&#39; target=_blank>fig|6666666.198408.peg.872</a>	yes
A and B	Carbohydrates	Monosaccharides	Fructose utilization	Phosphoenolpyruvate-protein phosphotransferase of PTS system (EC 2.7.3.9)	<a href=&#39;?page=Annotation&feature=fig|6666666.200770.peg.1072&#39; target=_blank>fig|6666666.200770.peg.1072</a>, <a href=&#39;?page=Annotation&feature=fig|6666666.200770.peg.2234&#39; target=_blank>fig|6666666.200770.peg.2234</a>, <a href=&#39;?page=Annotation&feature=fig|6666666.200770.peg.2242&#39; target=_blank>fig|6666666.200770.peg.2242</a>	yes	<a href=&#39;?page=Annotation&feature=fig|6666666.198408.peg.870&#39; target=_blank>fig|6666666.198408.peg.870</a>, <a href=&#39;?page=Annotation&feature=fig|6666666.198408.peg.5198&#39; target=_blank>fig|6666666.198408.peg.5198</a>, <a href=&#39;?page=Annotation&feature=fig|6666666.198408.peg.5207&#39; target=_blank>fig|6666666.198408.peg.5207</a>	yes
A and B	Carbohydrates	Monosaccharides	Fructose utilization	Phosphotransferase system, phosphocarrier protein HPr	<a href=&#39;?page=Annotation&feature=fig|6666666.200770.peg.2234&#39; target=_blank>fig|6666666.200770.peg.2234</a>, <a href=&#39;?page=Annotation&feature=fig|6666666.200770.peg.2242&#39; target=_blank>fig|6666666.200770.peg.2242</a>	yes	<a href=&#39;?page=Annotation&feature=fig|6666666.198408.peg.5198&#39; target=_blank>fig|6666666.198408.peg.5198</a>, <a href=&#39;?page=Annotation&feature=fig|6666666.198408.peg.5207&#39; target=_blank>fig|6666666.198408.peg.5207</a>	yes
A and B	Carbohydrates	Monosaccharides	Fructose utilization	Transaldolase (EC 2.2.1.2)	<a href=&#39;?page=Annotation&feature=fig|6666666.200770.peg.2372&#39; target=_blank>fig|6666666.200770.peg.2372</a>, <a href=&#39;?page=Annotation&feature=fig|6666666.200770.peg.2461&#39; target=_blank>fig|6666666.200770.peg.2461</a>, <a href=&#39;?page=Annotation&feature=fig|6666666.200770.peg.5596&#39; target=_blank>fig|6666666.200770.peg.5596</a>	yes	<a href=&#39;?page=Annotation&feature=fig|6666666.198408.peg.1530&#39; target=_blank>fig|6666666.198408.peg.1530</a>, <a href=&#39;?page=Annotation&feature=fig|6666666.198408.peg.4414&#39; target=_blank>fig|6666666.198408.peg.4414</a>, <a href=&#39;?page=Annotation&feature=fig|6666666.198408.peg.4464&#39; target=_blank>fig|6666666.198408.peg.4464</a>	yes
A and B	Carbohydrates	Monosaccharides	L-Arabinose utilization	Ketoglutarate semialdehyde dehydrogenase (EC 1.2.1.26)	<a href=&#39;?page=Annotation&feature=fig|6666666.200770.peg.2897&#39; target=_blank>fig|6666666.200770.peg.2897</a>	yes	<a href=&#39;?page=Annotation&feature=fig|6666666.198408.peg.3273&#39; target=_blank>fig|6666666.198408.peg.3273</a>, <a href=&#39;?page=Annotation&feature=fig|6666666.198408.peg.3669&#39; target=_blank>fig|6666666.198408.peg.3669</a>, <a href=&#39;?page=Annotation&feature=fig|6666666.198408.peg.4997&#39; target=_blank>fig|6666666.198408.peg.4997</a>	yes
A and B	Carbohydrates	Monosaccharides	L-Arabinose utilization	L-arabinolactonase (EC 3.1.1.15)	<a href=&#39;?page=Annotation&feature=fig|6666666.200770.peg.2601&#39; target=_blank>fig|6666666.200770.peg.2601</a>, <a href=&#39;?page=Annotation&feature=fig|6666666.200770.peg.2898&#39; target=_blank>fig|6666666.200770.peg.2898</a>	yes	<a href=&#39;?page=Annotation&feature=fig|6666666.198408.peg.42&#39; target=_blank>fig|6666666.198408.peg.42</a>, <a href=&#39;?page=Annotation&feature=fig|6666666.198408.peg.3670&#39; target=_blank>fig|6666666.198408.peg.3670</a>	yes
A and B	Carbohydrates	Monosaccharides	L-Arabinose utilization	L-arabinose transport ATP-binding protein AraG (TC 3.A.1.2.2)	<a href=&#39;?page=Annotation&feature=fig|6666666.200770.peg.3026&#39; target=_blank>fig|6666666.200770.peg.3026</a>, <a href=&#39;?page=Annotation&feature=fig|6666666.200770.peg.4225&#39; target=_blank>fig|6666666.200770.peg.4225</a>	yes	<a href=&#39;?page=Annotation&feature=fig|6666666.198408.peg.5560&#39; target=_blank>fig|6666666.198408.peg.5560</a>	yes
A and B	Carbohydrates	Monosaccharides	L-Arabinose utilization	L-arabinose transport system permease protein (TC 3.A.1.2.2)	<a href=&#39;?page=Annotation&feature=fig|6666666.200770.peg.3025&#39; target=_blank>fig|6666666.200770.peg.3025</a>, <a href=&#39;?page=Annotation&feature=fig|6666666.200770.peg.4224&#39; target=_blank>fig|6666666.200770.peg.4224</a>	yes	<a href=&#39;?page=Annotation&feature=fig|6666666.198408.peg.5561&#39; target=_blank>fig|6666666.198408.peg.5561</a>	yes
A and B	Carbohydrates	Monosaccharides	L-Arabinose utilization	L-arabinose-binding periplasmic protein precursor AraF (TC 3.A.1.2.2)	<a href=&#39;?page=Annotation&feature=fig|6666666.200770.peg.1917&#39; target=_blank>fig|6666666.200770.peg.1917</a>, <a href=&#39;?page=Annotation&feature=fig|6666666.200770.peg.2899&#39; target=_blank>fig|6666666.200770.peg.2899</a>, <a href=&#39;?page=Annotation&feature=fig|6666666.200770.peg.3027&#39; target=_blank>fig|6666666.200770.peg.3027</a>, <a href=&#39;?page=Annotation&feature=fig|666…	yes	<a href=&#39;?page=Annotation&feature=fig|6666666.198408.peg.3671&#39; target=_blank>fig|6666666.198408.peg.3671</a>, <a href=&#39;?page=Annotation&feature=fig|6666666.198408.peg.5559&#39; target=_blank>fig|6666666.198408.peg.5559</a>	yes
A and B	Carbohydrates	Monosaccharides	L-Arabinose utilization	L-arabinose-specific 1-epimerase (mutarotase)	<a href=&#39;?page=Annotation&feature=fig|6666666.200770.peg.3024&#39; target=_blank>fig|6666666.200770.peg.3024</a>	yes	<a href=&#39;?page=Annotation&feature=fig|6666666.198408.peg.3672&#39; target=_blank>fig|6666666.198408.peg.3672</a>	yes
A and B	Carbohydrates	Monosaccharides	L-Arabinose utilization	L-arabonate dehydratase (EC 4.2.1.25)	<a href=&#39;?page=Annotation&feature=fig|6666666.200770.peg.2894&#39; target=_blank>fig|6666666.200770.peg.2894</a>	yes	<a href=&#39;?page=Annotation&feature=fig|6666666.198408.peg.3666&#39; target=_blank>fig|6666666.198408.peg.3666</a>	yes
A and B	Carbohydrates	Monosaccharides	L-Arabinose utilization	L-ribulose-5-phosphate 4-epimerase (EC 5.1.3.4)	<a href=&#39;?page=Annotation&feature=fig|6666666.200770.peg.5440&#39; target=_blank>fig|6666666.200770.peg.5440</a>	yes	<a href=&#39;?page=Annotation&feature=fig|6666666.198408.peg.5012&#39; target=_blank>fig|6666666.198408.peg.5012</a>	yes
A and B	Carbohydrates	Monosaccharides	L-Arabinose utilization	Putative oxidoreductase in arabinose utilization cluster	<a href=&#39;?page=Annotation&feature=fig|6666666.200770.peg.3023&#39; target=_blank>fig|6666666.200770.peg.3023</a>	yes	<a href=&#39;?page=Annotation&feature=fig|6666666.198408.peg.3673&#39; target=_blank>fig|6666666.198408.peg.3673</a>	yes
A and B	Carbohydrates	Monosaccharides	L-Arabinose utilization	Transcriptional regulator of the arabinose operon in Shewanella, GntR family	<a href=&#39;?page=Annotation&feature=fig|6666666.200770.peg.2893&#39; target=_blank>fig|6666666.200770.peg.2893</a>	yes	<a href=&#39;?page=Annotation&feature=fig|6666666.198408.peg.3665&#39; target=_blank>fig|6666666.198408.peg.3665</a>	yes
A and B	Carbohydrates	Monosaccharides	Mannose Metabolism	GDP-mannose mannosyl hydrolase (EC 3.6.1.-)	<a href=&#39;?page=Annotation&feature=fig|6666666.200770.peg.5751&#39; target=_blank>fig|6666666.200770.peg.5751</a>	yes	<a href=&#39;?page=Annotation&feature=fig|6666666.198408.peg.3880&#39; target=_blank>fig|6666666.198408.peg.3880</a>	yes
A and B	Carbohydrates	Monosaccharides	Mannose Metabolism	Mannose-1-phosphate guanylyltransferase (GDP) (EC 2.7.7.22)	<a href=&#39;?page=Annotation&feature=fig|6666666.200770.peg.1243&#39; target=_blank>fig|6666666.200770.peg.1243</a>, <a href=&#39;?page=Annotation&feature=fig|6666666.200770.peg.2318&#39; target=_blank>fig|6666666.200770.peg.2318</a>, <a href=&#39;?page=Annotation&feature=fig|6666666.200770.peg.2472&#39; target=_blank>fig|6666666.200770.peg.2472</a>, <a href=&#39;?page=Annotation&feature=fig|666…	yes	<a href=&#39;?page=Annotation&feature=fig|6666666.198408.peg.3881&#39; target=_blank>fig|6666666.198408.peg.3881</a>, <a href=&#39;?page=Annotation&feature=fig|6666666.198408.peg.4349&#39; target=_blank>fig|6666666.198408.peg.4349</a>, <a href=&#39;?page=Annotation&feature=fig|6666666.198408.peg.4427&#39; target=_blank>fig|6666666.198408.peg.4427</a>	yes
A and B	Carbohydrates	Monosaccharides	Mannose Metabolism	Mannose-6-phosphate isomerase (EC 5.3.1.8)	<a href=&#39;?page=Annotation&feature=fig|6666666.200770.peg.1243&#39; target=_blank>fig|6666666.200770.peg.1243</a>, <a href=&#39;?page=Annotation&feature=fig|6666666.200770.peg.1374&#39; target=_blank>fig|6666666.200770.peg.1374</a>, <a href=&#39;?page=Annotation&feature=fig|6666666.200770.peg.3776&#39; target=_blank>fig|6666666.200770.peg.3776</a>, <a href=&#39;?page=Annotation&feature=fig|666…	yes	<a href=&#39;?page=Annotation&feature=fig|6666666.198408.peg.622&#39; target=_blank>fig|6666666.198408.peg.622</a>, <a href=&#39;?page=Annotation&feature=fig|6666666.198408.peg.3881&#39; target=_blank>fig|6666666.198408.peg.3881</a>, <a href=&#39;?page=Annotation&feature=fig|6666666.198408.peg.4220&#39; target=_blank>fig|6666666.198408.peg.4220</a>, <a href=&#39;?page=Annotation&feature=fig|66666…	yes
A and B	Carbohydrates	Monosaccharides	Mannose Metabolism	Phosphomannomutase (EC 5.4.2.8)	<a href=&#39;?page=Annotation&feature=fig|6666666.200770.peg.269&#39; target=_blank>fig|6666666.200770.peg.269</a>, <a href=&#39;?page=Annotation&feature=fig|6666666.200770.peg.5739&#39; target=_blank>fig|6666666.200770.peg.5739</a>	yes	<a href=&#39;?page=Annotation&feature=fig|6666666.198408.peg.1849&#39; target=_blank>fig|6666666.198408.peg.1849</a>, <a href=&#39;?page=Annotation&feature=fig|6666666.198408.peg.3866&#39; target=_blank>fig|6666666.198408.peg.3866</a>	yes
A and B	Carbohydrates	Monosaccharides	Xylose utilization	D-xylose transport ATP-binding protein XylG	<a href=&#39;?page=Annotation&feature=fig|6666666.200770.peg.2828&#39; target=_blank>fig|6666666.200770.peg.2828</a>, <a href=&#39;?page=Annotation&feature=fig|6666666.200770.peg.5196&#39; target=_blank>fig|6666666.200770.peg.5196</a>, <a href=&#39;?page=Annotation&feature=fig|6666666.200770.peg.5600&#39; target=_blank>fig|6666666.200770.peg.5600</a>	yes	<a href=&#39;?page=Annotation&feature=fig|6666666.198408.peg.3247&#39; target=_blank>fig|6666666.198408.peg.3247</a>, <a href=&#39;?page=Annotation&feature=fig|6666666.198408.peg.3592&#39; target=_blank>fig|6666666.198408.peg.3592</a>, <a href=&#39;?page=Annotation&feature=fig|6666666.198408.peg.4460&#39; target=_blank>fig|6666666.198408.peg.4460</a>	yes
A and B	Carbohydrates	Monosaccharides	Xylose utilization	Ketoglutarate semialdehyde dehydrogenase (EC 1.2.1.26)	<a href=&#39;?page=Annotation&feature=fig|6666666.200770.peg.2897&#39; target=_blank>fig|6666666.200770.peg.2897</a>	yes	<a href=&#39;?page=Annotation&feature=fig|6666666.198408.peg.3273&#39; target=_blank>fig|6666666.198408.peg.3273</a>, <a href=&#39;?page=Annotation&feature=fig|6666666.198408.peg.3669&#39; target=_blank>fig|6666666.198408.peg.3669</a>, <a href=&#39;?page=Annotation&feature=fig|6666666.198408.peg.4997&#39; target=_blank>fig|6666666.198408.peg.4997</a>	yes
A and B	Carbohydrates	Monosaccharides	Xylose utilization	Xylose ABC transporter, periplasmic xylose-binding protein XylF	<a href=&#39;?page=Annotation&feature=fig|6666666.200770.peg.2829&#39; target=_blank>fig|6666666.200770.peg.2829</a>, <a href=&#39;?page=Annotation&feature=fig|6666666.200770.peg.5198&#39; target=_blank>fig|6666666.200770.peg.5198</a>	yes	<a href=&#39;?page=Annotation&feature=fig|6666666.198408.peg.3249&#39; target=_blank>fig|6666666.198408.peg.3249</a>, <a href=&#39;?page=Annotation&feature=fig|6666666.198408.peg.3593&#39; target=_blank>fig|6666666.198408.peg.3593</a>	yes
A and B	Carbohydrates	Monosaccharides	Xylose utilization	Xylose ABC transporter, permease protein XylH	<a href=&#39;?page=Annotation&feature=fig|6666666.200770.peg.2827&#39; target=_blank>fig|6666666.200770.peg.2827</a>, <a href=&#39;?page=Annotation&feature=fig|6666666.200770.peg.5197&#39; target=_blank>fig|6666666.200770.peg.5197</a>	yes	<a href=&#39;?page=Annotation&feature=fig|6666666.198408.peg.3248&#39; target=_blank>fig|6666666.198408.peg.3248</a>, <a href=&#39;?page=Annotation&feature=fig|6666666.198408.peg.3591&#39; target=_blank>fig|6666666.198408.peg.3591</a>	yes
A and B	Carbohydrates	Monosaccharides	Xylose utilization	Xylose activator XylR (AraC family)	<a href=&#39;?page=Annotation&feature=fig|6666666.200770.peg.2831&#39; target=_blank>fig|6666666.200770.peg.2831</a>	yes	<a href=&#39;?page=Annotation&feature=fig|6666666.198408.peg.3595&#39; target=_blank>fig|6666666.198408.peg.3595</a>	yes
A and B	Carbohydrates	Monosaccharides	Xylose utilization	Xylose isomerase (EC 5.3.1.5)	<a href=&#39;?page=Annotation&feature=fig|6666666.200770.peg.2830&#39; target=_blank>fig|6666666.200770.peg.2830</a>	yes	<a href=&#39;?page=Annotation&feature=fig|6666666.198408.peg.3594&#39; target=_blank>fig|6666666.198408.peg.3594</a>	yes
A and B	Carbohydrates	Monosaccharides	Xylose utilization	Xylulose kinase (EC 2.7.1.17)	<a href=&#39;?page=Annotation&feature=fig|6666666.200770.peg.4968&#39; target=_blank>fig|6666666.200770.peg.4968</a>, <a href=&#39;?page=Annotation&feature=fig|6666666.200770.peg.5200&#39; target=_blank>fig|6666666.200770.peg.5200</a>	yes	<a href=&#39;?page=Annotation&feature=fig|6666666.198408.peg.3251&#39; target=_blank>fig|6666666.198408.peg.3251</a>, <a href=&#39;?page=Annotation&feature=fig|6666666.198408.peg.3528&#39; target=_blank>fig|6666666.198408.peg.3528</a>, <a href=&#39;?page=Annotation&feature=fig|6666666.198408.peg.4097&#39; target=_blank>fig|6666666.198408.peg.4097</a>	yes
A	Carbohydrates	Monosaccharides	D-galactarate, D-glucarate and D-glycerate catabolism - gjo	mandelate racemase family protein Pfl_3283	<a href=&#39;?page=Annotation&feature=fig|6666666.200770.peg.2799&#39; target=_blank>fig|6666666.200770.peg.2799</a>	yes	<input type=&#39;button&#39; class=&#39;button&#39; value=&#39;find&#39; onclick=&#39;window.open("?page=SearchGene&fr=mandelate racemase family protein Pfl_3283&organism=6666666.198408&subsystem=D-galactarate,_D-glucarate_and_D-glycerate_catabolism_-_gjo&template_gene=fig|6666666.200770.peg.2799");&#39;>	no
A	Carbohydrates	Monosaccharides	D-gluconate and ketogluconates metabolism	L-idonate 5-dehydrogenase (EC 1.1.1.264)	<a href=&#39;?page=Annotation&feature=fig|6666666.200770.peg.3561&#39; target=_blank>fig|6666666.200770.peg.3561</a>	yes	<input type=&#39;button&#39; class=&#39;button&#39; value=&#39;find&#39; onclick=&#39;window.open("?page=SearchGene&fr=L-idonate 5-dehydrogenase (EC 1.1.1.264)&organism=6666666.198408&subsystem=D-gluconate_and_ketogluconates_metabolism&template_gene=fig|6666666.200770.peg.3561");&#39;>	no
A	Carbohydrates	Monosaccharides	Deoxyribose and Deoxynucleoside Catabolism	Deoxyribose operon repressor, DeoR family	<a href=&#39;?page=Annotation&feature=fig|6666666.200770.peg.5245&#39; target=_blank>fig|6666666.200770.peg.5245</a>	yes	<input type=&#39;button&#39; class=&#39;button&#39; value=&#39;find&#39; onclick=&#39;window.open("?page=SearchGene&fr=Deoxyribose operon repressor, DeoR family&organism=6666666.198408&subsystem=Deoxyribose_and_Deoxynucleoside_Catabolism&template_gene=fig|6666666.200770.peg.5245");&#39;>	no
A	Carbohydrates	Monosaccharides	Deoxyribose and Deoxynucleoside Catabolism	Deoxyribose-phosphate aldolase (EC 4.1.2.4)	<a href=&#39;?page=Annotation&feature=fig|6666666.200770.peg.5244&#39; target=_blank>fig|6666666.200770.peg.5244</a>	yes	<input type=&#39;button&#39; class=&#39;button&#39; value=&#39;find&#39; onclick=&#39;window.open("?page=SearchGene&fr=Deoxyribose-phosphate aldolase (EC 4.1.2.4)&organism=6666666.198408&subsystem=Deoxyribose_and_Deoxynucleoside_Catabolism&template_gene=fig|6666666.200770.peg.5244");&#39;>	no
B	Carbohydrates	Monosaccharides	D-galactarate, D-glucarate and D-glycerate catabolism	D-glucarate permease	<input type=&#39;button&#39; value=&#39;find&#39; onclick=&#39;window.open("?page=SearchGene&fr=D-glucarate permease&organism=6666666.200770&subsystem=D-galactarate,_D-glucarate_and_D-glycerate_catabolism&template_gene=fig|6666666.198408.peg.2713");&#39;>	no	<a href=&#39;?page=Annotation&feature=fig|6666666.198408.peg.2713&#39; target=_blank>fig|6666666.198408.peg.2713</a>, <a href=&#39;?page=Annotation&feature=fig|6666666.198408.peg.3275&#39; target=_blank>fig|6666666.198408.peg.3275</a>	yes
B	Carbohydrates	Monosaccharides	D-gluconate and ketogluconates metabolism	Gluconate dehydratase (EC 4.2.1.39)	<input type=&#39;button&#39; value=&#39;find&#39; onclick=&#39;window.open("?page=SearchGene&fr=Gluconate dehydratase (EC 4.2.1.39)&organism=6666666.200770&subsystem=D-gluconate_and_ketogluconates_metabolism&template_gene=fig|6666666.198408.peg.5880");&#39;>	no	<a href=&#39;?page=Annotation&feature=fig|6666666.198408.peg.5880&#39; target=_blank>fig|6666666.198408.peg.5880</a>	yes
A and B	Carbohydrates	One-carbon Metabolism	One-carbon metabolism by tetrahydropterines	5,10-methylenetetrahydrofolate reductase (EC 1.5.1.20)	<a href=&#39;?page=Annotation&feature=fig|6666666.200770.peg.524&#39; target=_blank>fig|6666666.200770.peg.524</a>	yes	<a href=&#39;?page=Annotation&feature=fig|6666666.198408.peg.3010&#39; target=_blank>fig|6666666.198408.peg.3010</a>	yes
A and B	Carbohydrates	One-carbon Metabolism	One-carbon metabolism by tetrahydropterines	5-formyltetrahydrofolate cyclo-ligase (EC 6.3.3.2)	<a href=&#39;?page=Annotation&feature=fig|6666666.200770.peg.367&#39; target=_blank>fig|6666666.200770.peg.367</a>	yes	<a href=&#39;?page=Annotation&feature=fig|6666666.198408.peg.1750&#39; target=_blank>fig|6666666.198408.peg.1750</a>	yes
A and B	Carbohydrates	One-carbon Metabolism	One-carbon metabolism by tetrahydropterines	Formyltetrahydrofolate deformylase (EC 3.5.1.10)	<a href=&#39;?page=Annotation&feature=fig|6666666.200770.peg.604&#39; target=_blank>fig|6666666.200770.peg.604</a>, <a href=&#39;?page=Annotation&feature=fig|6666666.200770.peg.2148&#39; target=_blank>fig|6666666.200770.peg.2148</a>, <a href=&#39;?page=Annotation&feature=fig|6666666.200770.peg.2848&#39; target=_blank>fig|6666666.200770.peg.2848</a>, <a href=&#39;?page=Annotation&feature=fig|66666…	yes	<a href=&#39;?page=Annotation&feature=fig|6666666.198408.peg.2937&#39; target=_blank>fig|6666666.198408.peg.2937</a>, <a href=&#39;?page=Annotation&feature=fig|6666666.198408.peg.3607&#39; target=_blank>fig|6666666.198408.peg.3607</a>, <a href=&#39;?page=Annotation&feature=fig|6666666.198408.peg.3619&#39; target=_blank>fig|6666666.198408.peg.3619</a>, <a href=&#39;?page=Annotation&feature=fig|666…	yes
A and B	Carbohydrates	One-carbon Metabolism	One-carbon metabolism by tetrahydropterines	Methenyltetrahydrofolate cyclohydrolase (EC 3.5.4.9)	<a href=&#39;?page=Annotation&feature=fig|6666666.200770.peg.2847&#39; target=_blank>fig|6666666.200770.peg.2847</a>, <a href=&#39;?page=Annotation&feature=fig|6666666.200770.peg.2857&#39; target=_blank>fig|6666666.200770.peg.2857</a>, <a href=&#39;?page=Annotation&feature=fig|6666666.200770.peg.3452&#39; target=_blank>fig|6666666.200770.peg.3452</a>	yes	<a href=&#39;?page=Annotation&feature=fig|6666666.198408.peg.1156&#39; target=_blank>fig|6666666.198408.peg.1156</a>, <a href=&#39;?page=Annotation&feature=fig|6666666.198408.peg.3606&#39; target=_blank>fig|6666666.198408.peg.3606</a>, <a href=&#39;?page=Annotation&feature=fig|6666666.198408.peg.3615&#39; target=_blank>fig|6666666.198408.peg.3615</a>	yes
A and B	Carbohydrates	One-carbon Metabolism	One-carbon metabolism by tetrahydropterines	Methylenetetrahydrofolate dehydrogenase (NADP+) (EC 1.5.1.5)	<a href=&#39;?page=Annotation&feature=fig|6666666.200770.peg.2847&#39; target=_blank>fig|6666666.200770.peg.2847</a>, <a href=&#39;?page=Annotation&feature=fig|6666666.200770.peg.2857&#39; target=_blank>fig|6666666.200770.peg.2857</a>, <a href=&#39;?page=Annotation&feature=fig|6666666.200770.peg.3452&#39; target=_blank>fig|6666666.200770.peg.3452</a>	yes	<a href=&#39;?page=Annotation&feature=fig|6666666.198408.peg.1156&#39; target=_blank>fig|6666666.198408.peg.1156</a>, <a href=&#39;?page=Annotation&feature=fig|6666666.198408.peg.3606&#39; target=_blank>fig|6666666.198408.peg.3606</a>, <a href=&#39;?page=Annotation&feature=fig|6666666.198408.peg.3615&#39; target=_blank>fig|6666666.198408.peg.3615</a>	yes
A and B	Carbohydrates	One-carbon Metabolism	Serine-glyoxylate cycle	3-ketoacyl-CoA thiolase (EC 2.3.1.16)	<a href=&#39;?page=Annotation&feature=fig|6666666.200770.peg.1807&#39; target=_blank>fig|6666666.200770.peg.1807</a>, <a href=&#39;?page=Annotation&feature=fig|6666666.200770.peg.2730&#39; target=_blank>fig|6666666.200770.peg.2730</a>, <a href=&#39;?page=Annotation&feature=fig|6666666.200770.peg.3852&#39; target=_blank>fig|6666666.200770.peg.3852</a>, <a href=&#39;?page=Annotation&feature=fig|666…	yes	<a href=&#39;?page=Annotation&feature=fig|6666666.198408.peg.717&#39; target=_blank>fig|6666666.198408.peg.717</a>, <a href=&#39;?page=Annotation&feature=fig|6666666.198408.peg.1562&#39; target=_blank>fig|6666666.198408.peg.1562</a>, <a href=&#39;?page=Annotation&feature=fig|6666666.198408.peg.2677&#39; target=_blank>fig|6666666.198408.peg.2677</a>, <a href=&#39;?page=Annotation&feature=fig|66666…	yes
A and B	Carbohydrates	One-carbon Metabolism	Serine-glyoxylate cycle	5,10-methylenetetrahydrofolate reductase (EC 1.5.1.20)	<a href=&#39;?page=Annotation&feature=fig|6666666.200770.peg.524&#39; target=_blank>fig|6666666.200770.peg.524</a>	yes	<a href=&#39;?page=Annotation&feature=fig|6666666.198408.peg.3010&#39; target=_blank>fig|6666666.198408.peg.3010</a>	yes
A and B	Carbohydrates	One-carbon Metabolism	Serine-glyoxylate cycle	5-formyltetrahydrofolate cyclo-ligase (EC 6.3.3.2)	<a href=&#39;?page=Annotation&feature=fig|6666666.200770.peg.367&#39; target=_blank>fig|6666666.200770.peg.367</a>	yes	<a href=&#39;?page=Annotation&feature=fig|6666666.198408.peg.1750&#39; target=_blank>fig|6666666.198408.peg.1750</a>	yes
A and B	Carbohydrates	One-carbon Metabolism	Serine-glyoxylate cycle	Acetyl-CoA acetyltransferase (EC 2.3.1.9)	<a href=&#39;?page=Annotation&feature=fig|6666666.200770.peg.1807&#39; target=_blank>fig|6666666.200770.peg.1807</a>, <a href=&#39;?page=Annotation&feature=fig|6666666.200770.peg.4204&#39; target=_blank>fig|6666666.200770.peg.4204</a>, <a href=&#39;?page=Annotation&feature=fig|6666666.200770.peg.4587&#39; target=_blank>fig|6666666.200770.peg.4587</a>, <a href=&#39;?page=Annotation&feature=fig|666…	yes	<a href=&#39;?page=Annotation&feature=fig|6666666.198408.peg.717&#39; target=_blank>fig|6666666.198408.peg.717</a>, <a href=&#39;?page=Annotation&feature=fig|6666666.198408.peg.1562&#39; target=_blank>fig|6666666.198408.peg.1562</a>, <a href=&#39;?page=Annotation&feature=fig|6666666.198408.peg.3475&#39; target=_blank>fig|6666666.198408.peg.3475</a>, <a href=&#39;?page=Annotation&feature=fig|66666…	yes
A and B	Carbohydrates	One-carbon Metabolism	Serine-glyoxylate cycle	Aconitate hydratase (EC 4.2.1.3)	<a href=&#39;?page=Annotation&feature=fig|6666666.200770.peg.1795&#39; target=_blank>fig|6666666.200770.peg.1795</a>	yes	<a href=&#39;?page=Annotation&feature=fig|6666666.198408.peg.38&#39; target=_blank>fig|6666666.198408.peg.38</a>, <a href=&#39;?page=Annotation&feature=fig|6666666.198408.peg.1574&#39; target=_blank>fig|6666666.198408.peg.1574</a>, <a href=&#39;?page=Annotation&feature=fig|6666666.198408.peg.3971&#39; target=_blank>fig|6666666.198408.peg.3971</a>, <a href=&#39;?page=Annotation&feature=fig|6666666…	yes
A and B	Carbohydrates	One-carbon Metabolism	Serine-glyoxylate cycle	Citrate synthase (si) (EC 2.3.3.1)	<a href=&#39;?page=Annotation&feature=fig|6666666.200770.peg.3128&#39; target=_blank>fig|6666666.200770.peg.3128</a>	yes	<a href=&#39;?page=Annotation&feature=fig|6666666.198408.peg.1317&#39; target=_blank>fig|6666666.198408.peg.1317</a>	yes
A and B	Carbohydrates	One-carbon Metabolism	Serine-glyoxylate cycle	Enolase (EC 4.2.1.11)	<a href=&#39;?page=Annotation&feature=fig|6666666.200770.peg.1557&#39; target=_blank>fig|6666666.200770.peg.1557</a>	yes	<a href=&#39;?page=Annotation&feature=fig|6666666.198408.peg.2205&#39; target=_blank>fig|6666666.198408.peg.2205</a>	yes
A and B	Carbohydrates	One-carbon Metabolism	Serine-glyoxylate cycle	Fumarate hydratase class I, aerobic (EC 4.2.1.2)	<a href=&#39;?page=Annotation&feature=fig|6666666.200770.peg.2163&#39; target=_blank>fig|6666666.200770.peg.2163</a>	yes	<a href=&#39;?page=Annotation&feature=fig|6666666.198408.peg.5277&#39; target=_blank>fig|6666666.198408.peg.5277</a>	yes
A and B	Carbohydrates	One-carbon Metabolism	Serine-glyoxylate cycle	Glycerate kinase (EC 2.7.1.31)	<a href=&#39;?page=Annotation&feature=fig|6666666.200770.peg.2128&#39; target=_blank>fig|6666666.200770.peg.2128</a>, <a href=&#39;?page=Annotation&feature=fig|6666666.200770.peg.5292&#39; target=_blank>fig|6666666.200770.peg.5292</a>	yes	<a href=&#39;?page=Annotation&feature=fig|6666666.198408.peg.3354&#39; target=_blank>fig|6666666.198408.peg.3354</a>, <a href=&#39;?page=Annotation&feature=fig|6666666.198408.peg.5313&#39; target=_blank>fig|6666666.198408.peg.5313</a>	yes
A and B	Carbohydrates	One-carbon Metabolism	Serine-glyoxylate cycle	Isocitrate lyase (EC 4.1.3.1)	<a href=&#39;?page=Annotation&feature=fig|6666666.200770.peg.3336&#39; target=_blank>fig|6666666.200770.peg.3336</a>	yes	<a href=&#39;?page=Annotation&feature=fig|6666666.198408.peg.4560&#39; target=_blank>fig|6666666.198408.peg.4560</a>	yes
A and B	Carbohydrates	One-carbon Metabolism	Serine-glyoxylate cycle	Methenyltetrahydrofolate cyclohydrolase (EC 3.5.4.9)	<a href=&#39;?page=Annotation&feature=fig|6666666.200770.peg.2847&#39; target=_blank>fig|6666666.200770.peg.2847</a>, <a href=&#39;?page=Annotation&feature=fig|6666666.200770.peg.2857&#39; target=_blank>fig|6666666.200770.peg.2857</a>, <a href=&#39;?page=Annotation&feature=fig|6666666.200770.peg.3452&#39; target=_blank>fig|6666666.200770.peg.3452</a>	yes	<a href=&#39;?page=Annotation&feature=fig|6666666.198408.peg.1156&#39; target=_blank>fig|6666666.198408.peg.1156</a>, <a href=&#39;?page=Annotation&feature=fig|6666666.198408.peg.3606&#39; target=_blank>fig|6666666.198408.peg.3606</a>, <a href=&#39;?page=Annotation&feature=fig|6666666.198408.peg.3615&#39; target=_blank>fig|6666666.198408.peg.3615</a>	yes
A and B	Carbohydrates	One-carbon Metabolism	Serine-glyoxylate cycle	Methylcrotonyl-CoA carboxylase biotin-containing subunit (EC 6.4.1.4)	<a href=&#39;?page=Annotation&feature=fig|6666666.200770.peg.3412&#39; target=_blank>fig|6666666.200770.peg.3412</a>	yes	<a href=&#39;?page=Annotation&feature=fig|6666666.198408.peg.1113&#39; target=_blank>fig|6666666.198408.peg.1113</a>	yes
A and B	Carbohydrates	One-carbon Metabolism	Serine-glyoxylate cycle	Methylcrotonyl-CoA carboxylase carboxyl transferase subunit (EC 6.4.1.4)	<a href=&#39;?page=Annotation&feature=fig|6666666.200770.peg.3410&#39; target=_blank>fig|6666666.200770.peg.3410</a>, <a href=&#39;?page=Annotation&feature=fig|6666666.200770.peg.3928&#39; target=_blank>fig|6666666.200770.peg.3928</a>	yes	<a href=&#39;?page=Annotation&feature=fig|6666666.198408.peg.1111&#39; target=_blank>fig|6666666.198408.peg.1111</a>, <a href=&#39;?page=Annotation&feature=fig|6666666.198408.peg.2388&#39; target=_blank>fig|6666666.198408.peg.2388</a>	yes
A and B	Carbohydrates	One-carbon Metabolism	Serine-glyoxylate cycle	Methylenetetrahydrofolate dehydrogenase (NADP+) (EC 1.5.1.5)	<a href=&#39;?page=Annotation&feature=fig|6666666.200770.peg.2847&#39; target=_blank>fig|6666666.200770.peg.2847</a>, <a href=&#39;?page=Annotation&feature=fig|6666666.200770.peg.2857&#39; target=_blank>fig|6666666.200770.peg.2857</a>, <a href=&#39;?page=Annotation&feature=fig|6666666.200770.peg.3452&#39; target=_blank>fig|6666666.200770.peg.3452</a>	yes	<a href=&#39;?page=Annotation&feature=fig|6666666.198408.peg.1156&#39; target=_blank>fig|6666666.198408.peg.1156</a>, <a href=&#39;?page=Annotation&feature=fig|6666666.198408.peg.3606&#39; target=_blank>fig|6666666.198408.peg.3606</a>, <a href=&#39;?page=Annotation&feature=fig|6666666.198408.peg.3615&#39; target=_blank>fig|6666666.198408.peg.3615</a>	yes
A and B	Carbohydrates	One-carbon Metabolism	Serine-glyoxylate cycle	Phosphoenolpyruvate carboxykinase [ATP] (EC 4.1.1.49)	<a href=&#39;?page=Annotation&feature=fig|6666666.200770.peg.4759&#39; target=_blank>fig|6666666.200770.peg.4759</a>	yes	<a href=&#39;?page=Annotation&feature=fig|6666666.198408.peg.282&#39; target=_blank>fig|6666666.198408.peg.282</a>	yes
A and B	Carbohydrates	One-carbon Metabolism	Serine-glyoxylate cycle	Serine hydroxymethyltransferase (EC 2.1.2.1)	<a href=&#39;?page=Annotation&feature=fig|6666666.200770.peg.599&#39; target=_blank>fig|6666666.200770.peg.599</a>, <a href=&#39;?page=Annotation&feature=fig|6666666.200770.peg.795&#39; target=_blank>fig|6666666.200770.peg.795</a>, <a href=&#39;?page=Annotation&feature=fig|6666666.200770.peg.796&#39; target=_blank>fig|6666666.200770.peg.796</a>, <a href=&#39;?page=Annotation&feature=fig|6666666.2…	yes	<a href=&#39;?page=Annotation&feature=fig|6666666.198408.peg.2942&#39; target=_blank>fig|6666666.198408.peg.2942</a>, <a href=&#39;?page=Annotation&feature=fig|6666666.198408.peg.6106&#39; target=_blank>fig|6666666.198408.peg.6106</a>, <a href=&#39;?page=Annotation&feature=fig|6666666.198408.peg.6107&#39; target=_blank>fig|6666666.198408.peg.6107</a>	yes
A and B	Carbohydrates	One-carbon Metabolism	Serine-glyoxylate cycle	Succinate dehydrogenase flavoprotein subunit (EC 1.3.99.1)	<a href=&#39;?page=Annotation&feature=fig|6666666.200770.peg.3124&#39; target=_blank>fig|6666666.200770.peg.3124</a>	yes	<a href=&#39;?page=Annotation&feature=fig|6666666.198408.peg.1314&#39; target=_blank>fig|6666666.198408.peg.1314</a>, <a href=&#39;?page=Annotation&feature=fig|6666666.198408.peg.3853&#39; target=_blank>fig|6666666.198408.peg.3853</a>	yes
A and B	Carbohydrates	One-carbon Metabolism	Serine-glyoxylate cycle	Succinate dehydrogenase iron-sulfur protein (EC 1.3.99.1)	<a href=&#39;?page=Annotation&feature=fig|6666666.200770.peg.3123&#39; target=_blank>fig|6666666.200770.peg.3123</a>	yes	<a href=&#39;?page=Annotation&feature=fig|6666666.198408.peg.1313&#39; target=_blank>fig|6666666.198408.peg.1313</a>	yes
A and B	Carbohydrates	One-carbon Metabolism	Serine-glyoxylate cycle	Succinyl-CoA ligase [ADP-forming] alpha chain (EC 6.2.1.5)	<a href=&#39;?page=Annotation&feature=fig|6666666.200770.peg.3118&#39; target=_blank>fig|6666666.200770.peg.3118</a>	yes	<a href=&#39;?page=Annotation&feature=fig|6666666.198408.peg.1308&#39; target=_blank>fig|6666666.198408.peg.1308</a>	yes
A and B	Carbohydrates	One-carbon Metabolism	Serine-glyoxylate cycle	Succinyl-CoA ligase [ADP-forming] beta chain (EC 6.2.1.5)	<a href=&#39;?page=Annotation&feature=fig|6666666.200770.peg.3119&#39; target=_blank>fig|6666666.200770.peg.3119</a>	yes	<a href=&#39;?page=Annotation&feature=fig|6666666.198408.peg.1309&#39; target=_blank>fig|6666666.198408.peg.1309</a>	yes
A and B	Carbohydrates	One-carbon Metabolism	Serine-glyoxylate cycle	Succinyl-CoA:3-ketoacid-coenzyme A transferase subunit A (EC 2.8.3.5)	<a href=&#39;?page=Annotation&feature=fig|6666666.200770.peg.6003&#39; target=_blank>fig|6666666.200770.peg.6003</a>	yes	<a href=&#39;?page=Annotation&feature=fig|6666666.198408.peg.3477&#39; target=_blank>fig|6666666.198408.peg.3477</a>	yes
A and B	Carbohydrates	One-carbon Metabolism	Serine-glyoxylate cycle	Succinyl-CoA:3-ketoacid-coenzyme A transferase subunit B (EC 2.8.3.5)	<a href=&#39;?page=Annotation&feature=fig|6666666.200770.peg.6002&#39; target=_blank>fig|6666666.200770.peg.6002</a>	yes	<a href=&#39;?page=Annotation&feature=fig|6666666.198408.peg.3476&#39; target=_blank>fig|6666666.198408.peg.3476</a>	yes
A and B	Carbohydrates	One-carbon Metabolism	Serine-glyoxylate cycle	cytosolic long-chain acyl-CoA thioester hydrolase family protein	<a href=&#39;?page=Annotation&feature=fig|6666666.200770.peg.175&#39; target=_blank>fig|6666666.200770.peg.175</a>, <a href=&#39;?page=Annotation&feature=fig|6666666.200770.peg.208&#39; target=_blank>fig|6666666.200770.peg.208</a>, <a href=&#39;?page=Annotation&feature=fig|6666666.200770.peg.527&#39; target=_blank>fig|6666666.200770.peg.527</a>	yes	<a href=&#39;?page=Annotation&feature=fig|6666666.198408.peg.1911&#39; target=_blank>fig|6666666.198408.peg.1911</a>, <a href=&#39;?page=Annotation&feature=fig|6666666.198408.peg.1940&#39; target=_blank>fig|6666666.198408.peg.1940</a>, <a href=&#39;?page=Annotation&feature=fig|6666666.198408.peg.3008&#39; target=_blank>fig|6666666.198408.peg.3008</a>, <a href=&#39;?page=Annotation&feature=fig|666…	yes
A	Carbohydrates	One-carbon Metabolism	Serine-glyoxylate cycle	low-specificity D-threonine aldolase	<a href=&#39;?page=Annotation&feature=fig|6666666.200770.peg.3622&#39; target=_blank>fig|6666666.200770.peg.3622</a>	yes	<input type=&#39;button&#39; class=&#39;button&#39; value=&#39;find&#39; onclick=&#39;window.open("?page=SearchGene&fr=low-specificity D-threonine aldolase&organism=6666666.198408&subsystem=Serine-glyoxylate_cycle&template_gene=fig|6666666.200770.peg.3622");&#39;>	no
A and B	Carbohydrates	Organic acids	Glycerate metabolism	2-hydroxy-3-oxopropionate reductase (EC 1.1.1.60)	<a href=&#39;?page=Annotation&feature=fig|6666666.200770.peg.3143&#39; target=_blank>fig|6666666.200770.peg.3143</a>	yes	<a href=&#39;?page=Annotation&feature=fig|6666666.198408.peg.1336&#39; target=_blank>fig|6666666.198408.peg.1336</a>	yes
A and B	Carbohydrates	Organic acids	Glycerate metabolism	D-glycerate 2-kinase (EC 2.7.1.-)	<a href=&#39;?page=Annotation&feature=fig|6666666.200770.peg.3144&#39; target=_blank>fig|6666666.200770.peg.3144</a>	yes	<a href=&#39;?page=Annotation&feature=fig|6666666.198408.peg.1338&#39; target=_blank>fig|6666666.198408.peg.1338</a>	yes
A and B	Carbohydrates	Organic acids	Glycerate metabolism	D-glycerate transporter (predicted)	<a href=&#39;?page=Annotation&feature=fig|6666666.200770.peg.5294&#39; target=_blank>fig|6666666.200770.peg.5294</a>	yes	<a href=&#39;?page=Annotation&feature=fig|6666666.198408.peg.3356&#39; target=_blank>fig|6666666.198408.peg.3356</a>	yes
A and B	Carbohydrates	Organic acids	Glycerate metabolism	Glycerate kinase (EC 2.7.1.31)	<a href=&#39;?page=Annotation&feature=fig|6666666.200770.peg.2128&#39; target=_blank>fig|6666666.200770.peg.2128</a>, <a href=&#39;?page=Annotation&feature=fig|6666666.200770.peg.5292&#39; target=_blank>fig|6666666.200770.peg.5292</a>	yes	<a href=&#39;?page=Annotation&feature=fig|6666666.198408.peg.3354&#39; target=_blank>fig|6666666.198408.peg.3354</a>, <a href=&#39;?page=Annotation&feature=fig|6666666.198408.peg.5313&#39; target=_blank>fig|6666666.198408.peg.5313</a>	yes
A and B	Carbohydrates	Organic acids	Glycerate metabolism	Glyoxylate carboligase (EC 4.1.1.47)	<a href=&#39;?page=Annotation&feature=fig|6666666.200770.peg.3141&#39; target=_blank>fig|6666666.200770.peg.3141</a>	yes	<a href=&#39;?page=Annotation&feature=fig|6666666.198408.peg.1334&#39; target=_blank>fig|6666666.198408.peg.1334</a>	yes
A and B	Carbohydrates	Organic acids	Glycerate metabolism	Hydroxypyruvate isomerase (EC 5.3.1.22)	<a href=&#39;?page=Annotation&feature=fig|6666666.200770.peg.2882&#39; target=_blank>fig|6666666.200770.peg.2882</a>, <a href=&#39;?page=Annotation&feature=fig|6666666.200770.peg.3018&#39; target=_blank>fig|6666666.200770.peg.3018</a>, <a href=&#39;?page=Annotation&feature=fig|6666666.200770.peg.3142&#39; target=_blank>fig|6666666.200770.peg.3142</a>	yes	<a href=&#39;?page=Annotation&feature=fig|6666666.198408.peg.1335&#39; target=_blank>fig|6666666.198408.peg.1335</a>, <a href=&#39;?page=Annotation&feature=fig|6666666.198408.peg.3651&#39; target=_blank>fig|6666666.198408.peg.3651</a>, <a href=&#39;?page=Annotation&feature=fig|6666666.198408.peg.3684&#39; target=_blank>fig|6666666.198408.peg.3684</a>	yes
A and B	Carbohydrates	Organic acids	Glycerate metabolism	Hydroxypyruvate reductase (EC 1.1.1.81)	<a href=&#39;?page=Annotation&feature=fig|6666666.200770.peg.1228&#39; target=_blank>fig|6666666.200770.peg.1228</a>	yes	<a href=&#39;?page=Annotation&feature=fig|6666666.198408.peg.1024&#39; target=_blank>fig|6666666.198408.peg.1024</a>	yes
A and B	Carbohydrates	Organic acids	Glycerate metabolism	Pyruvate kinase (EC 2.7.1.40)	<a href=&#39;?page=Annotation&feature=fig|6666666.200770.peg.2159&#39; target=_blank>fig|6666666.200770.peg.2159</a>, <a href=&#39;?page=Annotation&feature=fig|6666666.200770.peg.3145&#39; target=_blank>fig|6666666.200770.peg.3145</a>	yes	<a href=&#39;?page=Annotation&feature=fig|6666666.198408.peg.1339&#39; target=_blank>fig|6666666.198408.peg.1339</a>, <a href=&#39;?page=Annotation&feature=fig|6666666.198408.peg.5280&#39; target=_blank>fig|6666666.198408.peg.5280</a>	yes
A and B	Carbohydrates	Organic acids	Lactate utilization	L-lactate dehydrogenase (EC 1.1.2.3)	<a href=&#39;?page=Annotation&feature=fig|6666666.200770.peg.3841&#39; target=_blank>fig|6666666.200770.peg.3841</a>, <a href=&#39;?page=Annotation&feature=fig|6666666.200770.peg.5712&#39; target=_blank>fig|6666666.200770.peg.5712</a>	yes	<a href=&#39;?page=Annotation&feature=fig|6666666.198408.peg.2698&#39; target=_blank>fig|6666666.198408.peg.2698</a>, <a href=&#39;?page=Annotation&feature=fig|6666666.198408.peg.4664&#39; target=_blank>fig|6666666.198408.peg.4664</a>	yes
A and B	Carbohydrates	Organic acids	Lactate utilization	L-lactate permease	<a href=&#39;?page=Annotation&feature=fig|6666666.200770.peg.768&#39; target=_blank>fig|6666666.200770.peg.768</a>	yes	<a href=&#39;?page=Annotation&feature=fig|6666666.198408.peg.6138&#39; target=_blank>fig|6666666.198408.peg.6138</a>	yes
A and B	Carbohydrates	Organic acids	Lactate utilization	Lactate-responsive regulator LldR in Enterobacteria, GntR family	<a href=&#39;?page=Annotation&feature=fig|6666666.200770.peg.767&#39; target=_blank>fig|6666666.200770.peg.767</a>	yes	<a href=&#39;?page=Annotation&feature=fig|6666666.198408.peg.6139&#39; target=_blank>fig|6666666.198408.peg.6139</a>	yes
A and B	Carbohydrates	Organic acids	Lactate utilization	Predicted D-lactate dehydrogenase, Fe-S protein, FAD/FMN-containing	<a href=&#39;?page=Annotation&feature=fig|6666666.200770.peg.769&#39; target=_blank>fig|6666666.200770.peg.769</a>	yes	<a href=&#39;?page=Annotation&feature=fig|6666666.198408.peg.6137&#39; target=_blank>fig|6666666.198408.peg.6137</a>	yes
A and B	Carbohydrates	Organic acids	Malonate decarboxylase	Malonate decarboxylase alpha subunit	<a href=&#39;?page=Annotation&feature=fig|6666666.200770.peg.502&#39; target=_blank>fig|6666666.200770.peg.502</a>	yes	<a href=&#39;?page=Annotation&feature=fig|6666666.198408.peg.3034&#39; target=_blank>fig|6666666.198408.peg.3034</a>	yes
A and B	Carbohydrates	Organic acids	Malonate decarboxylase	Malonate decarboxylase beta subunit	<a href=&#39;?page=Annotation&feature=fig|6666666.200770.peg.505&#39; target=_blank>fig|6666666.200770.peg.505</a>	yes	<a href=&#39;?page=Annotation&feature=fig|6666666.198408.peg.3031&#39; target=_blank>fig|6666666.198408.peg.3031</a>	yes
A and B	Carbohydrates	Organic acids	Malonate decarboxylase	Malonate decarboxylase delta subunit	<a href=&#39;?page=Annotation&feature=fig|6666666.200770.peg.504&#39; target=_blank>fig|6666666.200770.peg.504</a>	yes	<a href=&#39;?page=Annotation&feature=fig|6666666.198408.peg.3032&#39; target=_blank>fig|6666666.198408.peg.3032</a>	yes
A and B	Carbohydrates	Organic acids	Malonate decarboxylase	Malonate decarboxylase gamma subunit	<a href=&#39;?page=Annotation&feature=fig|6666666.200770.peg.506&#39; target=_blank>fig|6666666.200770.peg.506</a>	yes	<a href=&#39;?page=Annotation&feature=fig|6666666.198408.peg.3030&#39; target=_blank>fig|6666666.198408.peg.3030</a>	yes
A and B	Carbohydrates	Organic acids	Malonate decarboxylase	Malonate transporter, MadL subunit	<a href=&#39;?page=Annotation&feature=fig|6666666.200770.peg.509&#39; target=_blank>fig|6666666.200770.peg.509</a>	yes	<a href=&#39;?page=Annotation&feature=fig|6666666.198408.peg.3027&#39; target=_blank>fig|6666666.198408.peg.3027</a>	yes
A and B	Carbohydrates	Organic acids	Malonate decarboxylase	Malonate transporter, MadM subunit	<a href=&#39;?page=Annotation&feature=fig|6666666.200770.peg.510&#39; target=_blank>fig|6666666.200770.peg.510</a>	yes	<a href=&#39;?page=Annotation&feature=fig|6666666.198408.peg.3026&#39; target=_blank>fig|6666666.198408.peg.3026</a>	yes
A and B	Carbohydrates	Organic acids	Malonate decarboxylase	Malonate utilization transcriptional regulator	<a href=&#39;?page=Annotation&feature=fig|6666666.200770.peg.511&#39; target=_blank>fig|6666666.200770.peg.511</a>	yes	<a href=&#39;?page=Annotation&feature=fig|6666666.198408.peg.3025&#39; target=_blank>fig|6666666.198408.peg.3025</a>	yes
A and B	Carbohydrates	Organic acids	Malonate decarboxylase	Malonyl CoA acyl carrier protein transacylase (EC 2.3.1.39)	<a href=&#39;?page=Annotation&feature=fig|6666666.200770.peg.508&#39; target=_blank>fig|6666666.200770.peg.508</a>	yes	<a href=&#39;?page=Annotation&feature=fig|6666666.198408.peg.3028&#39; target=_blank>fig|6666666.198408.peg.3028</a>	yes
A and B	Carbohydrates	Organic acids	Malonate decarboxylase	Phosphoribosyl-dephospho-CoA transferase (EC 2.7.7.-)	<a href=&#39;?page=Annotation&feature=fig|6666666.200770.peg.507&#39; target=_blank>fig|6666666.200770.peg.507</a>	yes	<a href=&#39;?page=Annotation&feature=fig|6666666.198408.peg.3029&#39; target=_blank>fig|6666666.198408.peg.3029</a>	yes
A and B	Carbohydrates	Organic acids	Malonate decarboxylase	Triphosphoribosyl-dephospho-CoA synthetase (EC 2.7.8.25)	<a href=&#39;?page=Annotation&feature=fig|6666666.200770.peg.503&#39; target=_blank>fig|6666666.200770.peg.503</a>	yes	<a href=&#39;?page=Annotation&feature=fig|6666666.198408.peg.3033&#39; target=_blank>fig|6666666.198408.peg.3033</a>	yes
A and B	Carbohydrates	Organic acids	Methylcitrate cycle	2-methylcitrate dehydratase (EC 4.2.1.79)	<a href=&#39;?page=Annotation&feature=fig|6666666.200770.peg.4172&#39; target=_blank>fig|6666666.200770.peg.4172</a>	yes	<a href=&#39;?page=Annotation&feature=fig|6666666.198408.peg.5651&#39; target=_blank>fig|6666666.198408.peg.5651</a>	yes
A and B	Carbohydrates	Organic acids	Methylcitrate cycle	2-methylcitrate dehydratase FeS dependent (EC 4.2.1.79)	<a href=&#39;?page=Annotation&feature=fig|6666666.200770.peg.4174&#39; target=_blank>fig|6666666.200770.peg.4174</a>	yes	<a href=&#39;?page=Annotation&feature=fig|6666666.198408.peg.5648&#39; target=_blank>fig|6666666.198408.peg.5648</a>	yes
A and B	Carbohydrates	Organic acids	Methylcitrate cycle	2-methylcitrate synthase (EC 2.3.3.5)	<a href=&#39;?page=Annotation&feature=fig|6666666.200770.peg.4175&#39; target=_blank>fig|6666666.200770.peg.4175</a>	yes	<a href=&#39;?page=Annotation&feature=fig|6666666.198408.peg.5647&#39; target=_blank>fig|6666666.198408.peg.5647</a>	yes
A and B	Carbohydrates	Organic acids	Methylcitrate cycle	2-methylisocitrate dehydratase (EC 4.2.1.99)	<a href=&#39;?page=Annotation&feature=fig|6666666.200770.peg.5894&#39; target=_blank>fig|6666666.200770.peg.5894</a>	yes	<a href=&#39;?page=Annotation&feature=fig|6666666.198408.peg.4803&#39; target=_blank>fig|6666666.198408.peg.4803</a>	yes
A and B	Carbohydrates	Organic acids	Methylcitrate cycle	Methylisocitrate lyase (EC 4.1.3.30)	<a href=&#39;?page=Annotation&feature=fig|6666666.200770.peg.4176&#39; target=_blank>fig|6666666.200770.peg.4176</a>	yes	<a href=&#39;?page=Annotation&feature=fig|6666666.198408.peg.5646&#39; target=_blank>fig|6666666.198408.peg.5646</a>	yes
A and B	Carbohydrates	Organic acids	Methylcitrate cycle	Propionate catabolism operon transcriptional regulator of GntR family [predicted]	<a href=&#39;?page=Annotation&feature=fig|6666666.200770.peg.4177&#39; target=_blank>fig|6666666.200770.peg.4177</a>	yes	<a href=&#39;?page=Annotation&feature=fig|6666666.198408.peg.4878&#39; target=_blank>fig|6666666.198408.peg.4878</a>, <a href=&#39;?page=Annotation&feature=fig|6666666.198408.peg.5645&#39; target=_blank>fig|6666666.198408.peg.5645</a>	yes
A and B	Carbohydrates	Organic acids	Propionate-CoA to Succinate Module	2-methylcitrate dehydratase (EC 4.2.1.79)	<a href=&#39;?page=Annotation&feature=fig|6666666.200770.peg.4172&#39; target=_blank>fig|6666666.200770.peg.4172</a>	yes	<a href=&#39;?page=Annotation&feature=fig|6666666.198408.peg.5651&#39; target=_blank>fig|6666666.198408.peg.5651</a>	yes
A and B	Carbohydrates	Organic acids	Propionate-CoA to Succinate Module	2-methylcitrate dehydratase FeS dependent (EC 4.2.1.79)	<a href=&#39;?page=Annotation&feature=fig|6666666.200770.peg.4174&#39; target=_blank>fig|6666666.200770.peg.4174</a>	yes	<a href=&#39;?page=Annotation&feature=fig|6666666.198408.peg.5648&#39; target=_blank>fig|6666666.198408.peg.5648</a>	yes
A and B	Carbohydrates	Organic acids	Propionate-CoA to Succinate Module	2-methylcitrate synthase (EC 2.3.3.5)	<a href=&#39;?page=Annotation&feature=fig|6666666.200770.peg.4175&#39; target=_blank>fig|6666666.200770.peg.4175</a>	yes	<a href=&#39;?page=Annotation&feature=fig|6666666.198408.peg.5647&#39; target=_blank>fig|6666666.198408.peg.5647</a>	yes
A and B	Carbohydrates	Organic acids	Propionate-CoA to Succinate Module	2-methylisocitrate dehydratase (EC 4.2.1.99)	<a href=&#39;?page=Annotation&feature=fig|6666666.200770.peg.5894&#39; target=_blank>fig|6666666.200770.peg.5894</a>	yes	<a href=&#39;?page=Annotation&feature=fig|6666666.198408.peg.4803&#39; target=_blank>fig|6666666.198408.peg.4803</a>	yes
A and B	Carbohydrates	Organic acids	Propionate-CoA to Succinate Module	Aconitate hydratase (EC 4.2.1.3)	<a href=&#39;?page=Annotation&feature=fig|6666666.200770.peg.1795&#39; target=_blank>fig|6666666.200770.peg.1795</a>	yes	<a href=&#39;?page=Annotation&feature=fig|6666666.198408.peg.38&#39; target=_blank>fig|6666666.198408.peg.38</a>, <a href=&#39;?page=Annotation&feature=fig|6666666.198408.peg.1574&#39; target=_blank>fig|6666666.198408.peg.1574</a>, <a href=&#39;?page=Annotation&feature=fig|6666666.198408.peg.3971&#39; target=_blank>fig|6666666.198408.peg.3971</a>, <a href=&#39;?page=Annotation&feature=fig|6666666…	yes
A and B	Carbohydrates	Organic acids	Propionate-CoA to Succinate Module	Aconitate hydratase 2 (EC 4.2.1.3)	<a href=&#39;?page=Annotation&feature=fig|6666666.200770.peg.5894&#39; target=_blank>fig|6666666.200770.peg.5894</a>	yes	<a href=&#39;?page=Annotation&feature=fig|6666666.198408.peg.4803&#39; target=_blank>fig|6666666.198408.peg.4803</a>	yes
A and B	Carbohydrates	Organic acids	Propionate-CoA to Succinate Module	Methylisocitrate lyase (EC 4.1.3.30)	<a href=&#39;?page=Annotation&feature=fig|6666666.200770.peg.4176&#39; target=_blank>fig|6666666.200770.peg.4176</a>	yes	<a href=&#39;?page=Annotation&feature=fig|6666666.198408.peg.5646&#39; target=_blank>fig|6666666.198408.peg.5646</a>	yes
A and B	Carbohydrates	Organic acids	Propionate-CoA to Succinate Module	Propionate catabolism operon transcriptional regulator of GntR family [predicted]	<a href=&#39;?page=Annotation&feature=fig|6666666.200770.peg.4177&#39; target=_blank>fig|6666666.200770.peg.4177</a>	yes	<a href=&#39;?page=Annotation&feature=fig|6666666.198408.peg.4878&#39; target=_blank>fig|6666666.198408.peg.4878</a>, <a href=&#39;?page=Annotation&feature=fig|6666666.198408.peg.5645&#39; target=_blank>fig|6666666.198408.peg.5645</a>	yes
[truncated: 2,900 more rows]
